# Supplementary material for: Integrative analysis reveals the prognostic value and functions of splicing factors implicated in hepatocellular carcinoma
Source: Sci Rep. 2021 Jul 26;11:15175. doi: 10.1038/s41598-021-94701-8 (PMC8313569; doi:10.1038/s41598-021-94701-8)
Supplement: Supplementary file 2 — Supplementary Table S2. [file 41598_2021_94701_MOESM2_ESM.xlsx]

## Sheet: Sheet1
Supplementary Table 2 Gene set enrichment analyses between high and low risk group in 342 HCC patients of TCGA
Terms enriched in low risk group
NAME	SIZE	Enrichment score （ES）	Normalized enrichment score （NES）	Nomalized P value	FDR q value
C2 KEGG (47 terms)
KEGG_COMPLEMENT_AND_COAGULATION_CASCADES	69	-0.83154	-2.80446	0.00947746	0.00636324
KEGG_DRUG_METABOLISM_CYTOCHROME_P450	70	-0.807133	-2.72615	0.00947746	0.00636324
KEGG_RETINOL_METABOLISM	64	-0.79818	-2.67908	0.00947746	0.00636324
KEGG_METABOLISM_OF_XENOBIOTICS_BY_CYTOCHROME_P450	68	-0.774248	-2.60508	0.00947746	0.00636324
KEGG_FATTY_ACID_METABOLISM	42	-0.834934	-2.57064	0.00947746	0.00636324
KEGG_PEROXISOME	78	-0.729897	-2.50354	0.00947746	0.00636324
KEGG_PPAR_SIGNALING_PATHWAY	69	-0.731045	-2.46553	0.00947746	0.00636324
KEGG_PARKINSONS_DISEASE	125	-0.665302	-2.46388	0.00947746	0.00636324
KEGG_VALINE_LEUCINE_AND_ISOLEUCINE_DEGRADATION	43	-0.783575	-2.42673	0.00947746	0.00636324
KEGG_TRYPTOPHAN_METABOLISM	39	-0.794089	-2.42662	0.00947746	0.00636324
KEGG_OXIDATIVE_PHOSPHORYLATION	129	-0.651166	-2.42333	0.00947746	0.00636324
KEGG_STEROID_HORMONE_BIOSYNTHESIS	55	-0.729541	-2.36145	0.00947746	0.00636324
KEGG_TYROSINE_METABOLISM	42	-0.764626	-2.35417	0.00947746	0.00636324
KEGG_DRUG_METABOLISM_OTHER_ENZYMES	51	-0.72207	-2.30976	0.00947746	0.00636324
KEGG_GLYCOLYSIS_GLUCONEOGENESIS	62	-0.66356	-2.20567	0.00947746	0.00636324
KEGG_PRIMARY_BILE_ACID_BIOSYNTHESIS	16	-0.900821	-2.20504	0.00947746	0.00636324
KEGG_GLYCINE_SERINE_AND_THREONINE_METABOLISM	31	-0.756768	-2.18766	0.00947746	0.00636324
KEGG_ARGININE_AND_PROLINE_METABOLISM	54	-0.673844	-2.17788	0.00947746	0.00636324
KEGG_PROPANOATE_METABOLISM	31	-0.751559	-2.1726	0.00947746	0.00636324
KEGG_LINOLEIC_ACID_METABOLISM	29	-0.761037	-2.16048	0.00947746	0.00636324
KEGG_HISTIDINE_METABOLISM	29	-0.760791	-2.15978	0.00947746	0.00636324
KEGG_BETA_ALANINE_METABOLISM	22	-0.796619	-2.15561	0.00947746	0.00636324
KEGG_BUTANOATE_METABOLISM	34	-0.729252	-2.13962	0.00947746	0.00636324
KEGG_ARACHIDONIC_ACID_METABOLISM	57	-0.626229	-2.03698	0.00947746	0.00636324
KEGG_CITRATE_CYCLE_TCA_CYCLE	30	-0.710368	-2.0352	0.00947746	0.00636324
KEGG_PYRUVATE_METABOLISM	40	-0.632574	-1.94645	0.00947746	0.00636324
KEGG_HUNTINGTONS_DISEASE	177	-0.503297	-1.94271	0.00947746	0.00636324
KEGG_ALANINE_ASPARTATE_AND_GLUTAMATE_METABOLISM	30	-0.671781	-1.92465	0.00947746	0.00636324
KEGG_ADIPOCYTOKINE_SIGNALING_PATHWAY	67	-0.561525	-1.89063	0.00947746	0.00636324
KEGG_PORPHYRIN_AND_CHLOROPHYLL_METABOLISM	40	-0.605054	-1.86177	0.00947746	0.00636324
KEGG_ALZHEIMERS_DISEASE	163	-0.48172	-1.84067	0.00947746	0.00636324
KEGG_PHENYLALANINE_METABOLISM	18	-0.720201	-1.81836	0.0161318	0.0108311
KEGG_PENTOSE_AND_GLUCURONATE_INTERCONVERSIONS	28	-0.640843	-1.81308	0.0161318	0.0108311
KEGG_PRION_DISEASES	35	-0.606766	-1.79637	0.0161318	0.0108311
KEGG_ASCORBATE_AND_ALDARATE_METABOLISM	25	-0.65186	-1.78894	0.00947746	0.00636324
KEGG_STARCH_AND_SUCROSE_METABOLISM	51	-0.55481	-1.77473	0.0161318	0.0108311
KEGG_CYSTEINE_AND_METHIONINE_METABOLISM	34	-0.60142	-1.76456	0.0161318	0.0108311
KEGG_LIMONENE_AND_PINENE_DEGRADATION	10	-0.802653	-1.75506	0.016194	0.0108728
KEGG_SYSTEMIC_LUPUS_ERYTHEMATOSUS	54	-0.537387	-1.73685	0.0161318	0.0108311
KEGG_LYSINE_DEGRADATION	44	-0.55311	-1.71668	0.0218711	0.0146844
KEGG_RENIN_ANGIOTENSIN_SYSTEM	17	-0.684141	-1.71011	0.0218711	0.0146844
KEGG_GLYOXYLATE_AND_DICARBOXYLATE_METABOLISM	16	-0.679042	-1.66217	0.0218711	0.0146844
KEGG_ABC_TRANSPORTERS	44	-0.5246	-1.62819	0.0280814	0.0188541
KEGG_INSULIN_SIGNALING_PATHWAY	137	-0.417601	-1.56802	0.0218711	0.0146844
KEGG_VASCULAR_SMOOTH_MUSCLE_CONTRACTION	114	-0.424919	-1.54672	0.0280814	0.0188541
KEGG_RIBOSOME	87	-0.44203	-1.53093	0.0346286	0.0232499
KEGG_GLUTATHIONE_METABOLISM	47	-0.484392	-1.51249	0.0455665	0.0305937
C5
Biological process (387 terms)
GO_ORGANIC_ACID_CATABOLIC_PROCESS	278	-0.729672	-2.92775	0.0223315	0.0181305
GO_MONOCARBOXYLIC_ACID_CATABOLIC_PROCESS	137	-0.748597	-2.79232	0.0223315	0.0181305
GO_CELLULAR_AMINO_ACID_CATABOLIC_PROCESS	122	-0.753515	-2.75188	0.0223315	0.0181305
GO_FATTY_ACID_CATABOLIC_PROCESS	113	-0.757202	-2.72652	0.0223315	0.0181305
GO_SMALL_MOLECULE_CATABOLIC_PROCESS	446	-0.642757	-2.7017	0.0223315	0.0181305
GO_ALPHA_AMINO_ACID_CATABOLIC_PROCESS	102	-0.763311	-2.69632	0.0223315	0.0181305
GO_COMPLEMENT_ACTIVATION	69	-0.786626	-2.63689	0.0223315	0.0181305
GO_FATTY_ACID_METABOLIC_PROCESS	382	-0.636258	-2.63409	0.0223315	0.0181305
GO_ALPHA_AMINO_ACID_METABOLIC_PROCESS	195	-0.669514	-2.59323	0.0223315	0.0181305
GO_LIPID_OXIDATION	111	-0.708281	-2.54521	0.0223315	0.0181305
GO_FATTY_ACID_BETA_OXIDATION	74	-0.749982	-2.52278	0.0223315	0.0181305
GO_RESPONSE_TO_XENOBIOTIC_STIMULUS	124	-0.689012	-2.51739	0.0223315	0.0181305
GO_LONG_CHAIN_FATTY_ACID_METABOLIC_PROCESS	109	-0.701086	-2.5131	0.0223315	0.0181305
GO_STEROID_METABOLIC_PROCESS	323	-0.615939	-2.50848	0.0223315	0.0181305
GO_CELLULAR_AMINO_ACID_METABOLIC_PROCESS	314	-0.608972	-2.48797	0.0223315	0.0181305
GO_ENERGY_DERIVATION_BY_OXIDATION_OF_ORGANIC_COMPOUNDS	274	-0.613337	-2.46194	0.0223315	0.0181305
GO_DRUG_METABOLIC_PROCESS	44	-0.788274	-2.46099	0.0223315	0.0181305
GO_CELLULAR_RESPIRATION	184	-0.6377	-2.4595	0.0223315	0.0181305
GO_PEROXISOMAL_TRANSPORT	72	-0.735097	-2.45344	0.0223315	0.0181305
GO_PEROXISOME_ORGANIZATION	81	-0.721159	-2.44634	0.0223315	0.0181305
GO_PRIMARY_ALCOHOL_METABOLIC_PROCESS	94	-0.698946	-2.43687	0.0223315	0.0181305
GO_MITOCHONDRIAL_ELECTRON_TRANSPORT_NADH_TO_UBIQUINONE	54	-0.762093	-2.43195	0.0223315	0.0181305
GO_ACUTE_PHASE_RESPONSE	47	-0.774302	-2.42687	0.0223315	0.0181305
GO_LIPID_CATABOLIC_PROCESS	335	-0.587722	-2.40787	0.0223315	0.0181305
GO_MITOCHONDRIAL_RESPIRATORY_CHAIN_COMPLEX_ASSEMBLY	101	-0.682131	-2.40784	0.0223315	0.0181305
GO_FIBRINOLYSIS	26	-0.864241	-2.40398	0.0223315	0.0181305
GO_CELLULAR_LIPID_CATABOLIC_PROCESS	232	-0.605431	-2.39711	0.0223315	0.0181305
GO_RESPIRATORY_ELECTRON_TRANSPORT_CHAIN	113	-0.664834	-2.39392	0.0223315	0.0181305
GO_TRIGLYCERIDE_METABOLIC_PROCESS	101	-0.676837	-2.38915	0.0223315	0.0181305
GO_CELLULAR_HORMONE_METABOLIC_PROCESS	134	-0.645095	-2.38382	0.0223315	0.0181305
GO_DRUG_CATABOLIC_PROCESS	24	-0.87134	-2.37778	0.0223315	0.0181305
GO_ARACHIDONIC_ACID_METABOLIC_PROCESS	55	-0.739342	-2.3648	0.0223315	0.0181305
GO_CELLULAR_RESPONSE_TO_COPPER_ION	27	-0.8464	-2.3631	0.0223315	0.0181305
GO_CELLULAR_ALDEHYDE_METABOLIC_PROCESS	63	-0.718037	-2.36192	0.0223315	0.0181305
GO_ELECTRON_TRANSPORT_CHAIN	180	-0.611888	-2.35808	0.0223315	0.0181305
GO_NADH_DEHYDROGENASE_COMPLEX_ASSEMBLY	65	-0.706259	-2.34513	0.0223315	0.0181305
GO_HORMONE_METABOLIC_PROCESS	220	-0.594138	-2.3379	0.0223315	0.0181305
GO_ATP_SYNTHESIS_COUPLED_ELECTRON_TRANSPORT	95	-0.666773	-2.33143	0.0223315	0.0181305
GO_EPOXYGENASE_P450_PATHWAY	19	-0.89661	-2.32675	0.0223315	0.0181305
GO_RETINOL_METABOLIC_PROCESS	47	-0.740606	-2.32126	0.0223315	0.0181305
GO_ORGANIC_ACID_BIOSYNTHETIC_PROCESS	352	-0.56258	-2.31764	0.0223315	0.0181305
GO_PROTEIN_ACTIVATION_CASCADE	28	-0.824652	-2.31361	0.0223315	0.0181305
GO_REGULATION_OF_HUMORAL_IMMUNE_RESPONSE	71	-0.690601	-2.3132	0.0223315	0.0181305
GO_ICOSANOID_METABOLIC_PROCESS	115	-0.643456	-2.31023	0.0223315	0.0181305
GO_RESPONSE_TO_CAMP	93	-0.660454	-2.30226	0.0223315	0.0181305
GO_STEROL_METABOLIC_PROCESS	163	-0.608403	-2.29863	0.0223315	0.0181305
GO_ACUTE_INFLAMMATORY_RESPONSE	109	-0.641167	-2.29831	0.0223315	0.0181305
GO_DETOXIFICATION	131	-0.623587	-2.29381	0.0223315	0.0181305
GO_UNSATURATED_FATTY_ACID_METABOLIC_PROCESS	112	-0.636884	-2.28923	0.0223315	0.0181305
GO_LONG_CHAIN_FATTY_ACID_BIOSYNTHETIC_PROCESS	33	-0.784885	-2.28694	0.0223315	0.0181305
GO_FATTY_ACID_DERIVATIVE_METABOLIC_PROCESS	168	-0.603344	-2.28352	0.0223315	0.0181305
GO_NEUTRAL_LIPID_METABOLIC_PROCESS	129	-0.621456	-2.2796	0.0223315	0.0181305
GO_BILE_ACID_METABOLIC_PROCESS	47	-0.726374	-2.27665	0.0223315	0.0181305
GO_OXIDATIVE_PHOSPHORYLATION	142	-0.609508	-2.27456	0.0223315	0.0181305
GO_TERPENOID_METABOLIC_PROCESS	124	-0.622062	-2.27279	0.0223315	0.0181305
GO_RESPONSE_TO_COPPER_ION	42	-0.743181	-2.26827	0.0223315	0.0181305
GO_MONOCARBOXYLIC_ACID_BIOSYNTHETIC_PROCESS	235	-0.572192	-2.26529	0.0223315	0.0181305
GO_AEROBIC_RESPIRATION	86	-0.656789	-2.26502	0.0223315	0.0181305
GO_AROMATIC_AMINO_ACID_FAMILY_METABOLIC_PROCESS	40	-0.744367	-2.25936	0.0223315	0.0181305
GO_ISOPRENOID_METABOLIC_PROCESS	143	-0.603716	-2.25604	0.0223315	0.0181305
GO_RESPONSE_TO_ZINC_ION	53	-0.708048	-2.25064	0.0223315	0.0181305
GO_MITOCHONDRIAL_TRANSLATIONAL_TERMINATION	89	-0.65113	-2.25045	0.0223315	0.0181305
GO_BLOOD_COAGULATION_INTRINSIC_PATHWAY	18	-0.878913	-2.2353	0.0223315	0.0181305
GO_ALCOHOL_METABOLIC_PROCESS	376	-0.540044	-2.23296	0.0223315	0.0181305
GO_BILE_ACID_BIOSYNTHETIC_PROCESS	36	-0.748058	-2.21905	0.0223315	0.0181305
GO_CYTOLYSIS	29	-0.780291	-2.21023	0.0223315	0.0181305
GO_DICARBOXYLIC_ACID_METABOLIC_PROCESS	94	-0.633572	-2.20894	0.0223315	0.0181305
GO_NEUTRAL_LIPID_BIOSYNTHETIC_PROCESS	45	-0.706957	-2.19857	0.0223315	0.0181305
GO_RETINOIC_ACID_METABOLIC_PROCESS	33	-0.752758	-2.19333	0.0223315	0.0181305
GO_AROMATIC_AMINO_ACID_FAMILY_CATABOLIC_PROCESS	28	-0.781609	-2.19285	0.0223315	0.0181305
GO_CELLULAR_MODIFIED_AMINO_ACID_CATABOLIC_PROCESS	31	-0.759237	-2.18859	0.0223315	0.0181305
GO_TRIGLYCERIDE_BIOSYNTHETIC_PROCESS	37	-0.732264	-2.18787	0.0223315	0.0181305
GO_BILE_ACID_AND_BILE_SALT_TRANSPORT	29	-0.771532	-2.18542	0.0223315	0.0181305
GO_MITOCHONDRIAL_TRANSLATION	133	-0.591626	-2.18367	0.0223315	0.0181305
GO_ETHANOL_METABOLIC_PROCESS	22	-0.809172	-2.18019	0.0223315	0.0181305
GO_HUMORAL_IMMUNE_RESPONSE_MEDIATED_BY_CIRCULATING_IMMUNOGLOBULIN	48	-0.692663	-2.17858	0.0223315	0.0181305
GO_PYRIDINE_CONTAINING_COMPOUND_BIOSYNTHETIC_PROCESS	35	-0.734841	-2.17706	0.0223315	0.0181305
GO_BENZENE_CONTAINING_COMPOUND_METABOLIC_PROCESS	25	-0.789401	-2.17355	0.0223315	0.0181305
GO_PYRIDINE_CONTAINING_COMPOUND_METABOLIC_PROCESS	41	-0.708958	-2.17129	0.0223315	0.0181305
GO_REGULATION_OF_FIBRINOLYSIS	14	-0.91402	-2.16066	0.0223315	0.0181305
GO_LIPID_HOMEOSTASIS	143	-0.576445	-2.15413	0.0223315	0.0181305
GO_AMINE_CATABOLIC_PROCESS	22	-0.798117	-2.15041	0.0223315	0.0181305
GO_NEGATIVE_REGULATION_OF_COAGULATION	53	-0.676211	-2.14944	0.0223315	0.0181305
GO_SULFUR_COMPOUND_METABOLIC_PROCESS	361	-0.519662	-2.14413	0.0223315	0.0181305
GO_NUCLEOSIDE_BISPHOSPHATE_METABOLIC_PROCESS	136	-0.574936	-2.14072	0.0223315	0.0181305
GO_STEROID_BIOSYNTHETIC_PROCESS	190	-0.553391	-2.13956	0.0223315	0.0181305
GO_NAD_BIOSYNTHETIC_PROCESS	29	-0.753223	-2.13356	0.0223315	0.0181305
GO_ANDROGEN_METABOLIC_PROCESS	29	-0.753082	-2.13316	0.0223315	0.0181305
GO_BRANCHED_CHAIN_AMINO_ACID_METABOLIC_PROCESS	25	-0.774316	-2.13202	0.0223315	0.0181305
GO_ASPARTATE_FAMILY_AMINO_ACID_METABOLIC_PROCESS	47	-0.67994	-2.13111	0.0223315	0.0181305
GO_ORGANIC_HYDROXY_COMPOUND_CATABOLIC_PROCESS	74	-0.633371	-2.13053	0.0223315	0.0181305
GO_CELLULAR_RESPONSE_TO_ZINC_ION	23	-0.784711	-2.12836	0.0223315	0.0181305
GO_PORPHYRIN_CONTAINING_COMPOUND_METABOLIC_PROCESS	39	-0.696899	-2.11688	0.0223315	0.0181305
GO_REGULATION_OF_TRIGLYCERIDE_METABOLIC_PROCESS	38	-0.699832	-2.1086	0.0223315	0.0181305
GO_DETOXIFICATION_OF_INORGANIC_COMPOUND	16	-0.851488	-2.10649	0.0223315	0.0181305
GO_CELLULAR_KETONE_METABOLIC_PROCESS	251	-0.529665	-2.10638	0.0223315	0.0181305
GO_GLUTATHIONE_DERIVATIVE_METABOLIC_PROCESS	21	-0.788775	-2.10396	0.0223315	0.0181305
GO_TRANSITION_METAL_ION_HOMEOSTASIS	135	-0.567222	-2.10273	0.0223315	0.0181305
GO_LIPID_MODIFICATION	264	-0.522603	-2.08949	0.0223315	0.0181305
GO_CELLULAR_TRANSITION_METAL_ION_HOMEOSTASIS	113	-0.579154	-2.0854	0.0223315	0.0181305
GO_THIOESTER_METABOLIC_PROCESS	103	-0.586976	-2.0809	0.0223315	0.0181305
GO_CELLULAR_RESPONSE_TO_CAMP	52	-0.656037	-2.07743	0.0223315	0.0181305
GO_MONOCARBOXYLIC_ACID_TRANSPORT	172	-0.544774	-2.07642	0.0223315	0.0181305
GO_STEROID_CATABOLIC_PROCESS	27	-0.743141	-2.07481	0.0223315	0.0181305
GO_SERINE_FAMILY_AMINO_ACID_METABOLIC_PROCESS	37	-0.694087	-2.0738	0.0223315	0.0181305
GO_CELLULAR_RESPONSE_TO_CADMIUM_ION	37	-0.693119	-2.07091	0.0223315	0.0181305
GO_PROTEIN_CONTAINING_COMPLEX_REMODELING	32	-0.714338	-2.06377	0.0223315	0.0181305
GO_ACYLGLYCEROL_HOMEOSTASIS	35	-0.695672	-2.06102	0.0223315	0.0181305
GO_PLASMINOGEN_ACTIVATION	22	-0.764547	-2.05996	0.0223315	0.0181305
GO_MITOCHONDRIAL_GENE_EXPRESSION	161	-0.544554	-2.05839	0.0223315	0.0181305
GO_ASPARTATE_FAMILY_AMINO_ACID_CATABOLIC_PROCESS	22	-0.762731	-2.05506	0.0223315	0.0181305
GO_METHIONINE_METABOLIC_PROCESS	16	-0.828028	-2.04845	0.0223315	0.0181305
GO_RESPONSE_TO_CADMIUM_ION	63	-0.621817	-2.04542	0.0223315	0.0181305
GO_REGULATION_OF_LIPID_CATABOLIC_PROCESS	60	-0.625047	-2.03926	0.0223315	0.0181305
GO_2_OXOGLUTARATE_METABOLIC_PROCESS	16	-0.822627	-2.03509	0.0223315	0.0181305
GO_REGULATION_OF_COAGULATION	86	-0.589054	-2.03143	0.0223315	0.0181305
GO_CELLULAR_AMINO_ACID_BIOSYNTHETIC_PROCESS	82	-0.598641	-2.0312	0.0223315	0.0181305
GO_FATTY_ACID_BIOSYNTHETIC_PROCESS	163	-0.53717	-2.0295	0.0223315	0.0181305
GO_TRANSLATIONAL_TERMINATION	104	-0.571484	-2.0255	0.0223315	0.0181305
GO_ZYMOGEN_ACTIVATION	57	-0.628587	-2.02464	0.0223315	0.0181305
GO_MONOSACCHARIDE_BIOSYNTHETIC_PROCESS	97	-0.576269	-2.02329	0.0223315	0.0181305
GO_STEROL_HOMEOSTASIS	85	-0.585832	-2.01708	0.0223315	0.0181305
GO_FATTY_ACID_BETA_OXIDATION_USING_ACYL_COA_OXIDASE	15	-0.829488	-2.01703	0.0223315	0.0181305
GO_AEROBIC_ELECTRON_TRANSPORT_CHAIN	20	-0.764945	-2.01409	0.0223315	0.0181305
GO_CELLULAR_RESPONSE_TO_TOXIC_SUBSTANCE	118	-0.555012	-2.01304	0.0223315	0.0181305
GO_FLAVONOID_METABOLIC_PROCESS	16	-0.812653	-2.01041	0.0223315	0.0181305
GO_NEGATIVE_REGULATION_OF_FIBRINOLYSIS	10	-0.932455	-2.00812	0.0223315	0.0181305
GO_ESTROGEN_METABOLIC_PROCESS	32	-0.694891	-2.00759	0.0223315	0.0181305
GO_TYROSINE_METABOLIC_PROCESS	11	-0.917877	-2.00279	0.0223315	0.0181305
GO_RESPONSE_TO_TOXIC_SUBSTANCE	243	-0.50507	-2.00172	0.0223315	0.0181305
GO_FATTY_ACID_BETA_OXIDATION_USING_ACYL_COA_DEHYDROGENASE	11	-0.916607	-2.00002	0.0223315	0.0181305
GO_HUMORAL_IMMUNE_RESPONSE	258	-0.503039	-1.99853	0.0223315	0.0181305
GO_OPSONIZATION	13	-0.869539	-1.99421	0.0223315	0.0181305
GO_GLYCINE_METABOLIC_PROCESS	15	-0.819829	-1.99355	0.0223315	0.0181305
GO_REGULATION_OF_SYSTEMIC_ARTERIAL_BLOOD_PRESSURE_MEDIATED_BY_A_CHEMICAL_SIGNAL	49	-0.63036	-1.99163	0.0223315	0.0181305
GO_RESPONSE_TO_PURINE_CONTAINING_COMPOUND	147	-0.530415	-1.99096	0.0223315	0.0181305
GO_PLATELET_DEGRANULATION	127	-0.542979	-1.98959	0.0223315	0.0181305
GO_SULFUR_AMINO_ACID_METABOLIC_PROCESS	39	-0.654733	-1.98879	0.0223315	0.0181305
GO_FAT_SOLUBLE_VITAMIN_METABOLIC_PROCESS	45	-0.639321	-1.98823	0.0223315	0.0181305
GO_FATTY_ACID_DERIVATIVE_CATABOLIC_PROCESS	14	-0.840288	-1.98636	0.0223315	0.0181305
GO_TRICARBOXYLIC_ACID_CYCLE	34	-0.673764	-1.98311	0.0223315	0.0181305
GO_REGULATION_OF_LIPID_METABOLIC_PROCESS	413	-0.474232	-1.98283	0.0223315	0.0181305
GO_ORGANIC_HYDROXY_COMPOUND_BIOSYNTHETIC_PROCESS	249	-0.499559	-1.98253	0.0223315	0.0181305
GO_ENERGY_RESERVE_METABOLIC_PROCESS	85	-0.575422	-1.98124	0.0223315	0.0181305
GO_PROTEIN_LIPID_COMPLEX_SUBUNIT_ORGANIZATION	54	-0.619439	-1.97672	0.0223315	0.0181305
GO_POSITIVE_REGULATION_OF_LIPID_METABOLIC_PROCESS	148	-0.525257	-1.97643	0.0223315	0.0181305
GO_POSITIVE_REGULATION_OF_STEROL_TRANSPORT	29	-0.697349	-1.97529	0.0223315	0.0181305
GO_HEME_METABOLIC_PROCESS	32	-0.683018	-1.97329	0.0223315	0.0181305
GO_CELLULAR_MODIFIED_AMINO_ACID_METABOLIC_PROCESS	184	-0.51162	-1.97323	0.0223315	0.0181305
GO_REGULATION_OF_LIPOPROTEIN_LIPASE_ACTIVITY	22	-0.730985	-1.96953	0.0223315	0.0181305
GO_ALPHA_AMINO_ACID_BIOSYNTHETIC_PROCESS	65	-0.592962	-1.96893	0.0223315	0.0181305
GO_RESPONSE_TO_GLUCAGON	36	-0.663484	-1.96817	0.0223315	0.0181305
GO_AMINO_ACID_BETAINE_METABOLIC_PROCESS	17	-0.782122	-1.96268	0.0223315	0.0181305
GO_GLUTAMATE_METABOLIC_PROCESS	33	-0.672037	-1.95813	0.0223315	0.0181305
GO_TETRAPYRROLE_METABOLIC_PROCESS	59	-0.600322	-1.9561	0.0223315	0.0181305
GO_NEGATIVE_REGULATION_OF_WOUND_HEALING	73	-0.582292	-1.95312	0.0223315	0.0181305
GO_MITOCHONDRIAL_TRANSMEMBRANE_TRANSPORT	98	-0.552961	-1.95132	0.0223315	0.0181305
GO_COMPLEMENT_ACTIVATION_ALTERNATIVE_PATHWAY	15	-0.801981	-1.95014	0.0223315	0.0181305
GO_RESPONSE_TO_ORGANOPHOSPHORUS	133	-0.5276	-1.94735	0.0223315	0.0181305
GO_REGULATION_OF_STEROL_TRANSPORT	54	-0.610148	-1.94707	0.0223315	0.0181305
GO_NEUTRAL_LIPID_CATABOLIC_PROCESS	47	-0.62113	-1.94679	0.0223315	0.0181305
GO_QUINONE_METABOLIC_PROCESS	36	-0.655467	-1.94439	0.0223315	0.0181305
GO_CELLULAR_GLUCAN_METABOLIC_PROCESS	73	-0.579197	-1.94274	0.0223315	0.0181305
GO_INNER_MITOCHONDRIAL_MEMBRANE_ORGANIZATION	48	-0.617502	-1.94218	0.0223315	0.0181305
GO_REGULATION_OF_FATTY_ACID_OXIDATION	32	-0.672187	-1.942	0.0223315	0.0181305
GO_ENDOTHELIUM_DEVELOPMENT	120	-0.532768	-1.9391	0.0223315	0.0181305
GO_TRANSLATIONAL_ELONGATION	131	-0.526404	-1.93633	0.0223315	0.0181305
GO_REGULATION_OF_TRIGLYCERIDE_BIOSYNTHETIC_PROCESS	18	-0.759246	-1.93095	0.0223315	0.0181305
GO_CELLULAR_OXIDANT_DETOXIFICATION	99	-0.546189	-1.93042	0.0223315	0.0181305
GO_REGULATION_OF_SYSTEMIC_ARTERIAL_BLOOD_PRESSURE_BY_HORMONE	39	-0.634713	-1.92798	0.0223315	0.0181305
GO_CELLULAR_RESPONSE_TO_GLUCAGON_STIMULUS	26	-0.692538	-1.92637	0.0223315	0.0181305
GO_REGULATION_OF_PLASMA_LIPOPROTEIN_PARTICLE_LEVELS	87	-0.560827	-1.92596	0.0223315	0.0181305
GO_POSITIVE_REGULATION_OF_TRIGLYCERIDE_METABOLIC_PROCESS	22	-0.711496	-1.91702	0.0223315	0.0181305
GO_ATP_SYNTHESIS_COUPLED_PROTON_TRANSPORT	23	-0.705965	-1.91478	0.0223315	0.0181305
GO_POSITIVE_REGULATION_OF_COAGULATION	29	-0.675724	-1.91404	0.0223315	0.0181305
GO_CELLULAR_IRON_ION_HOMEOSTASIS	68	-0.573141	-1.91365	0.0223315	0.0181305
GO_COMPLEMENT_ACTIVATION_LECTIN_PATHWAY	12	-0.850027	-1.91364	0.0223315	0.0181305
GO_POSITIVE_REGULATION_OF_LIPID_BIOSYNTHETIC_PROCESS	83	-0.561644	-1.91326	0.0223315	0.0181305
GO_CRISTAE_FORMATION	33	-0.655435	-1.90976	0.0223315	0.0181305
GO_REGULATION_OF_STEROID_METABOLIC_PROCESS	122	-0.522446	-1.908	0.0223315	0.0181305
GO_GLUCOSE_METABOLIC_PROCESS	210	-0.488734	-1.90719	0.0223315	0.0181305
GO_GLYOXYLATE_METABOLIC_PROCESS	10	-0.884576	-1.90501	0.0223315	0.0181305
GO_UREA_METABOLIC_PROCESS	13	-0.829905	-1.90331	0.0223315	0.0181305
GO_XENOBIOTIC_CATABOLIC_PROCESS	12	-0.845397	-1.90322	0.0223315	0.0181305
GO_LOW_DENSITY_LIPOPROTEIN_PARTICLE_REMODELING	16	-0.769049	-1.90254	0.0223315	0.0181305
GO_TRIGLYCERIDE_CATABOLIC_PROCESS	37	-0.636283	-1.90109	0.0223315	0.0181305
GO_GLUTAMINE_FAMILY_AMINO_ACID_METABOLIC_PROCESS	73	-0.566265	-1.89936	0.0223315	0.0181305
GO_LIPID_LOCALIZATION	414	-0.4534	-1.89566	0.0223315	0.0181305
GO_TRIGLYCERIDE_RICH_LIPOPROTEIN_PARTICLE_REMODELING	13	-0.824958	-1.89197	0.0223315	0.0181305
GO_IRON_ION_HOMEOSTASIS	85	-0.548994	-1.89025	0.0223315	0.0181305
GO_MONOSACCHARIDE_METABOLIC_PROCESS	292	-0.466472	-1.88712	0.0223315	0.0181305
GO_ALCOHOL_CATABOLIC_PROCESS	54	-0.59126	-1.8868	0.0223315	0.0181305
GO_ETHANOL_OXIDATION	12	-0.837576	-1.88561	0.0223315	0.0181305
GO_RESPONSE_TO_MERCURY_ION	12	-0.837203	-1.88477	0.0223315	0.0181305
GO_ALDEHYDE_CATABOLIC_PROCESS	12	-0.834405	-1.87847	0.0223315	0.0181305
GO_RESPONSE_TO_CORTICOSTEROID	163	-0.496831	-1.8771	0.0223315	0.0181305
GO_OXIDATIVE_DEMETHYLATION	19	-0.72215	-1.87402	0.0223315	0.0181305
GO_SERINE_FAMILY_AMINO_ACID_CATABOLIC_PROCESS	12	-0.831242	-1.87135	0.0379232	0.030789
GO_REGULATION_OF_FATTY_ACID_BETA_OXIDATION	20	-0.710277	-1.87015	0.0379232	0.030789
GO_SHORT_CHAIN_FATTY_ACID_METABOLIC_PROCESS	16	-0.754527	-1.86661	0.0223315	0.0181305
GO_ZINC_ION_HOMEOSTASIS	38	-0.619434	-1.86636	0.0223315	0.0181305
GO_POSITIVE_REGULATION_OF_STEROID_METABOLIC_PROCESS	29	-0.658341	-1.8648	0.0223315	0.0181305
GO_SULFUR_AMINO_ACID_BIOSYNTHETIC_PROCESS	17	-0.741573	-1.86092	0.0223315	0.0181305
GO_VITAMIN_METABOLIC_PROCESS	127	-0.506758	-1.85687	0.0223315	0.0181305
GO_VERY_LONG_CHAIN_FATTY_ACID_METABOLIC_PROCESS	34	-0.630785	-1.85661	0.0223315	0.0181305
GO_ACETYL_COA_METABOLIC_PROCESS	38	-0.615558	-1.85468	0.0223315	0.0181305
GO_CATECHOLAMINE_METABOLIC_PROCESS	53	-0.583368	-1.85433	0.0223315	0.0181305
GO_VASCULAR_PROCESS_IN_CIRCULATORY_SYSTEM	183	-0.4799	-1.85234	0.0223315	0.0181305
GO_REVERSE_CHOLESTEROL_TRANSPORT	17	-0.737444	-1.85056	0.0223315	0.0181305
GO_REGULATION_OF_LIPID_BIOSYNTHETIC_PROCESS	195	-0.477517	-1.84957	0.0223315	0.0181305
GO_CHOLESTEROL_EFFLUX	48	-0.586885	-1.84588	0.0223315	0.0181305
GO_REGULATION_OF_GLUCOSE_METABOLIC_PROCESS	117	-0.50981	-1.84405	0.0223315	0.0181305
GO_AMINE_METABOLIC_PROCESS	138	-0.494624	-1.84321	0.0223315	0.0181305
GO_UREA_CYCLE	11	-0.844324	-1.8423	0.0380326	0.0308778
GO_DICARBOXYLIC_ACID_CATABOLIC_PROCESS	17	-0.732805	-1.83892	0.0223315	0.0181305
GO_REGULATION_OF_CHOLESTEROL_METABOLIC_PROCESS	59	-0.563469	-1.83601	0.0223315	0.0181305
GO_PURINE_CONTAINING_COMPOUND_METABOLIC_PROCESS	458	-0.43535	-1.83495	0.0223315	0.0181305
GO_SULFUR_COMPOUND_CATABOLIC_PROCESS	55	-0.572676	-1.83172	0.0223315	0.0181305
GO_POSITIVE_REGULATION_OF_ANION_TRANSPORT	58	-0.56721	-1.83163	0.0223315	0.0181305
GO_NEGATIVE_REGULATION_OF_LIPID_CATABOLIC_PROCESS	24	-0.671173	-1.83155	0.0223315	0.0181305
GO_KILLING_OF_CELLS_IN_OTHER_ORGANISM_INVOLVED_IN_SYMBIOTIC_INTERACTION	28	-0.652735	-1.83129	0.0223315	0.0181305
GO_ALDITOL_METABOLIC_PROCESS	25	-0.664721	-1.83026	0.0223315	0.0181305
GO_CHOLESTEROL_CATABOLIC_PROCESS	11	-0.838187	-1.82891	0.0380326	0.0308778
GO_REGULATION_OF_FATTY_ACID_METABOLIC_PROCESS	93	-0.524319	-1.82771	0.0223315	0.0181305
GO_REGULATION_OF_CELLULAR_KETONE_METABOLIC_PROCESS	180	-0.473661	-1.82538	0.0223315	0.0181305
GO_PHENOL_CONTAINING_COMPOUND_METABOLIC_PROCESS	108	-0.509515	-1.82519	0.0223315	0.0181305
GO_POSITIVE_REGULATION_OF_VASOCONSTRICTION	33	-0.6258	-1.82341	0.0223315	0.0181305
GO_CELLULAR_BIOGENIC_AMINE_METABOLIC_PROCESS	56	-0.568953	-1.82135	0.0223315	0.0181305
GO_SECONDARY_METABOLIC_PROCESS	60	-0.557491	-1.81886	0.0223315	0.0181305
GO_LONG_CHAIN_FATTY_ACID_CATABOLIC_PROCESS	11	-0.832064	-1.81555	0.0380326	0.0308778
GO_REGULATION_OF_VASCULOGENESIS	16	-0.733738	-1.81519	0.0379232	0.030789
GO_HYDROGEN_PEROXIDE_METABOLIC_PROCESS	55	-0.567451	-1.81501	0.0379232	0.030789
GO_INTERACTION_WITH_SYMBIONT	90	-0.520975	-1.81364	0.0223315	0.0181305
GO_RESPONSE_TO_DRUG	394	-0.436649	-1.81362	0.0223315	0.0181305
GO_REGULATION_OF_VASOCONSTRICTION	59	-0.556583	-1.81358	0.0223315	0.0181305
GO_LONG_CHAIN_FATTY_ACID_TRANSPORT	74	-0.53874	-1.81221	0.0223315	0.0181305
GO_INDOLALKYLAMINE_METABOLIC_PROCESS	17	-0.721615	-1.81084	0.0379232	0.030789
GO_VASODILATION	31	-0.627273	-1.80819	0.0223315	0.0181305
GO_URONIC_ACID_METABOLIC_PROCESS	23	-0.66664	-1.80812	0.0223315	0.0181305
GO_INDOLE_CONTAINING_COMPOUND_METABOLIC_PROCESS	24	-0.662005	-1.80653	0.0223315	0.0181305
GO_NEGATIVE_REGULATION_OF_ENDOTHELIAL_CELL_APOPTOTIC_PROCESS	29	-0.636614	-1.80326	0.0223315	0.0181305
GO_PROTEIN_LIPID_COMPLEX_ASSEMBLY	34	-0.612103	-1.80162	0.0223315	0.0181305
GO_INDOLE_CONTAINING_COMPOUND_CATABOLIC_PROCESS	10	-0.836451	-1.80137	0.0380326	0.0308778
GO_REGULATION_OF_LIPASE_ACTIVITY	98	-0.510276	-1.80069	0.0223315	0.0181305
GO_RESPONSE_TO_METAL_ION	364	-0.435255	-1.79925	0.0223315	0.0181305
GO_COAGULATION	332	-0.439435	-1.79904	0.0223315	0.0181305
GO_REGULATION_OF_SYSTEMIC_ARTERIAL_BLOOD_PRESSURE_BY_RENIN_ANGIOTENSIN	25	-0.65177	-1.7946	0.0223315	0.0181305
GO_HIGH_DENSITY_LIPOPROTEIN_PARTICLE_REMODELING	18	-0.70499	-1.79297	0.0223315	0.0181305
GO_POSITIVE_REGULATION_OF_SMOOTH_MUSCLE_CELL_DIFFERENTIATION	11	-0.821569	-1.79265	0.0380326	0.0308778
GO_POSITIVE_REGULATION_OF_SMALL_MOLECULE_METABOLIC_PROCESS	144	-0.478497	-1.79107	0.0223315	0.0181305
GO_NEGATIVE_REGULATION_OF_LIPASE_ACTIVITY	17	-0.712929	-1.78904	0.0379232	0.030789
GO_LYSINE_METABOLIC_PROCESS	13	-0.779497	-1.78771	0.0379232	0.030789
GO_REGULATION_OF_CELLULAR_CARBOHYDRATE_METABOLIC_PROCESS	144	-0.477351	-1.78678	0.0223315	0.0181305
GO_ETHANOL_CATABOLIC_PROCESS	13	-0.778407	-1.78521	0.0379232	0.030789
GO_POSITIVE_REGULATION_OF_CHOLESTEROL_EFFLUX	20	-0.67781	-1.78466	0.0497732	0.0404098
GO_ENDOPLASMIC_RETICULUM_MANNOSE_TRIMMING	15	-0.733908	-1.78461	0.0379232	0.030789
GO_NEGATIVE_REGULATION_OF_RESPONSE_TO_WOUNDING	88	-0.517112	-1.78365	0.0223315	0.0181305
GO_NAD_BIOSYNTHESIS_VIA_NICOTINAMIDE_RIBOSIDE_SALVAGE_PATHWAY	14	-0.753588	-1.78141	0.0497732	0.0404098
GO_NUCLEOBASE_TRANSPORT	10	-0.827061	-1.78115	0.0380326	0.0308778
GO_GAS_TRANSPORT	20	-0.676083	-1.78011	0.0497732	0.0404098
GO_REGULATION_OF_SYSTEMIC_ARTERIAL_BLOOD_PRESSURE_BY_CIRCULATORY_RENIN_ANGIOTENSIN	18	-0.6992	-1.77824	0.0497732	0.0404098
GO_REGULATION_OF_ENDOTHELIAL_CELL_DIFFERENTIATION	34	-0.60387	-1.77739	0.0223315	0.0181305
GO_HIGH_DENSITY_LIPOPROTEIN_PARTICLE_CLEARANCE	13	-0.773701	-1.77442	0.0499472	0.040551
GO_ATP_METABOLIC_PROCESS	302	-0.43727	-1.77305	0.0223315	0.0181305
GO_ORGANIC_HYDROXY_COMPOUND_TRANSPORT	251	-0.445788	-1.77282	0.0223315	0.0181305
GO_PRIMARY_ALCOHOL_CATABOLIC_PROCESS	16	-0.715565	-1.77023	0.0497732	0.0404098
GO_ASPARTATE_FAMILY_AMINO_ACID_BIOSYNTHETIC_PROCESS	21	-0.663657	-1.77022	0.0497732	0.0404098
GO_POSITIVE_REGULATION_OF_ORGANIC_ACID_TRANSPORT	40	-0.582604	-1.76836	0.0223315	0.0181305
GO_REGULATION_OF_TRIGLYCERIDE_CATABOLIC_PROCESS	14	-0.746033	-1.76355	0.0497732	0.0404098
GO_MALE_GENITALIA_DEVELOPMENT	23	-0.650131	-1.76334	0.0379232	0.030789
GO_CATECHOLAMINE_BIOSYNTHETIC_PROCESS	20	-0.667448	-1.75738	0.0497732	0.0404098
GO_ENDOTHELIAL_CELL_APOPTOTIC_PROCESS	55	-0.54916	-1.7565	0.0379232	0.030789
GO_GLUCOCORTICOID_METABOLIC_PROCESS	26	-0.630571	-1.754	0.0379232	0.030789
GO_REGULATION_OF_SYSTEMIC_ARTERIAL_BLOOD_PRESSURE	93	-0.50313	-1.75385	0.0223315	0.0181305
GO_REGULATION_OF_LIPID_TRANSPORT	114	-0.488517	-1.75363	0.0223315	0.0181305
GO_CARNITINE_METABOLIC_PROCESS	13	-0.763583	-1.75121	0.0499472	0.040551
GO_POSITIVE_REGULATION_OF_TRIGLYCERIDE_BIOSYNTHETIC_PROCESS	13	-0.7626	-1.74896	0.0499472	0.040551
GO_REGULATION_OF_TUBE_SIZE	138	-0.469326	-1.74893	0.0223315	0.0181305
GO_REGULATION_OF_LIPID_LOCALIZATION	149	-0.464158	-1.7479	0.0223315	0.0181305
GO_RIBOSE_PHOSPHATE_METABOLIC_PROCESS	416	-0.417795	-1.74541	0.0223315	0.0181305
GO_POSITIVE_REGULATION_OF_FATTY_ACID_METABOLIC_PROCESS	36	-0.587992	-1.74423	0.0379232	0.030789
GO_SELECTIVE_AUTOPHAGY	60	-0.534092	-1.74252	0.0379232	0.030789
GO_FATTY_ACID_TRANSPORT	100	-0.494301	-1.74044	0.0223315	0.0181305
GO_BROWN_FAT_CELL_DIFFERENTIATION	50	-0.551128	-1.74003	0.0223315	0.0181305
GO_SULFUR_COMPOUND_BIOSYNTHETIC_PROCESS	188	-0.450971	-1.73991	0.0223315	0.0181305
GO_CELLULAR_RESPONSE_TO_DEXAMETHASONE_STIMULUS	31	-0.603226	-1.73887	0.0223315	0.0181305
GO_GLYCOGEN_BIOSYNTHETIC_PROCESS	46	-0.556052	-1.73493	0.0379232	0.030789
GO_ANTIGEN_PROCESSING_AND_PRESENTATION_OF_ENDOGENOUS_PEPTIDE_ANTIGEN	16	-0.701176	-1.73463	0.0497732	0.0404098
GO_RESPONSE_TO_THYROID_HORMONE	26	-0.622938	-1.73277	0.0379232	0.030789
GO_REGULATION_OF_SMALL_MOLECULE_METABOLIC_PROCESS	437	-0.412447	-1.7302	0.0223315	0.0181305
GO_PLASMA_LIPOPROTEIN_PARTICLE_CLEARANCE	52	-0.544737	-1.72498	0.0379232	0.030789
GO_REGULATION_OF_WOUND_HEALING	140	-0.461387	-1.72177	0.0223315	0.0181305
GO_POSITIVE_REGULATION_OF_HEART_RATE	26	-0.618692	-1.72096	0.0497732	0.0404098
GO_REGULATION_OF_GLUCONEOGENESIS	46	-0.55135	-1.72026	0.0379232	0.030789
GO_POSITIVE_REGULATION_OF_GLUCOSE_METABOLIC_PROCESS	38	-0.570339	-1.71844	0.0223315	0.0181305
GO_NEGATIVE_REGULATION_OF_SMALL_MOLECULE_METABOLIC_PROCESS	97	-0.48892	-1.7166	0.0223315	0.0181305
GO_DEFENSE_RESPONSE_TO_FUNGUS	41	-0.559503	-1.71356	0.0223315	0.0181305
GO_GLYCEROLIPID_CATABOLIC_PROCESS	73	-0.510416	-1.71204	0.0223315	0.0181305
GO_STEROID_HORMONE_BIOSYNTHETIC_PROCESS	49	-0.540948	-1.70913	0.0379232	0.030789
GO_NEGATIVE_REGULATION_OF_ATP_METABOLIC_PROCESS	27	-0.611719	-1.70789	0.0379232	0.030789
GO_PROTEIN_PROCESSING	220	-0.433578	-1.70611	0.0223315	0.0181305
GO_CELLULAR_RESPONSE_TO_CORTICOSTEROID_STIMULUS	62	-0.518644	-1.70576	0.0379232	0.030789
GO_LIPOPROTEIN_METABOLIC_PROCESS	134	-0.461128	-1.704	0.0223315	0.0181305
GO_PROTEIN_TARGETING	430	-0.406849	-1.7035	0.0223315	0.0181305
GO_REGULATION_OF_OXIDOREDUCTASE_ACTIVITY	104	-0.480042	-1.70141	0.0223315	0.0181305
GO_REGULATION_OF_CHOLESTEROL_EFFLUX	30	-0.597574	-1.70123	0.0379232	0.030789
GO_CELLULAR_CARBOHYDRATE_METABOLIC_PROCESS	285	-0.422837	-1.70106	0.0223315	0.0181305
GO_GLUTAMINE_FAMILY_AMINO_ACID_CATABOLIC_PROCESS	26	-0.609719	-1.696	0.0497732	0.0404098
GO_KILLING_OF_CELLS_OF_OTHER_ORGANISM	63	-0.515166	-1.69459	0.0497732	0.0404098
GO_STEROL_TRANSPORT	101	-0.479701	-1.69329	0.0223315	0.0181305
GO_RESPIRATORY_CHAIN_COMPLEX_IV_ASSEMBLY	25	-0.614821	-1.69286	0.0497732	0.0404098
GO_GLUTATHIONE_METABOLIC_PROCESS	50	-0.534256	-1.68677	0.0380326	0.0308778
GO_POSITIVE_REGULATION_OF_CELLULAR_CARBOHYDRATE_METABOLIC_PROCESS	58	-0.522209	-1.68631	0.0497732	0.0404098
GO_SIGNALING_RECEPTOR_LIGAND_PRECURSOR_PROCESSING	34	-0.572808	-1.68597	0.0497732	0.0404098
GO_REGULATION_OF_FATTY_ACID_BIOSYNTHETIC_PROCESS	47	-0.537522	-1.68474	0.0380326	0.0308778
GO_ORGANIC_ACID_TRANSPORT	347	-0.409481	-1.68435	0.0223315	0.0181305
GO_REGULATION_OF_IMMUNE_EFFECTOR_PROCESS	400	-0.403252	-1.68321	0.0223315	0.0181305
GO_RESPONSE_TO_TYPE_I_INTERFERON	96	-0.47964	-1.68317	0.0223315	0.0181305
GO_FATTY_ACID_DERIVATIVE_BIOSYNTHETIC_PROCESS	99	-0.476219	-1.68313	0.0223315	0.0181305
GO_REGULATION_OF_BLOOD_PRESSURE	183	-0.435729	-1.68185	0.0223315	0.0181305
GO_DEMETHYLATION	72	-0.50352	-1.68053	0.0379232	0.030789
GO_RESPONSE_TO_INTERLEUKIN_6	42	-0.54992	-1.67842	0.0379232	0.030789
GO_NEGATIVE_REGULATION_OF_MITOCHONDRION_ORGANIZATION	59	-0.51436	-1.676	0.0497732	0.0404098
GO_ALCOHOL_BIOSYNTHETIC_PROCESS	156	-0.442899	-1.67043	0.0223315	0.0181305
GO_REGULATION_OF_EPITHELIAL_CELL_APOPTOTIC_PROCESS	80	-0.493288	-1.66972	0.0497732	0.0404098
GO_POSITIVE_REGULATION_OF_LIPID_TRANSPORT	70	-0.499155	-1.66857	0.0497732	0.0404098
GO_RESPONSE_TO_DEXAMETHASONE	41	-0.544469	-1.66752	0.0379232	0.030789
GO_POSITIVE_REGULATION_OF_LIPID_LOCALIZATION	93	-0.478203	-1.66696	0.0223315	0.0181305
GO_RESPONSE_TO_EXTRACELLULAR_STIMULUS	498	-0.393348	-1.6663	0.0223315	0.0181305
GO_NEGATIVE_REGULATION_OF_LIPID_TRANSPORT	27	-0.596321	-1.6649	0.0497732	0.0404098
GO_CARBOHYDRATE_BIOSYNTHETIC_PROCESS	210	-0.426623	-1.66481	0.0223315	0.0181305
GO_ENDOCRINE_PROCESS	82	-0.488574	-1.65774	0.0379232	0.030789
GO_HEART_TRABECULA_MORPHOGENESIS	34	-0.562992	-1.65707	0.0497732	0.0404098
GO_POSITIVE_REGULATION_OF_LIPID_CATABOLIC_PROCESS	27	-0.593207	-1.6562	0.0497732	0.0404098
GO_NUCLEOSIDE_PHOSPHATE_BIOSYNTHETIC_PROCESS	256	-0.416173	-1.65557	0.0223315	0.0181305
GO_KETONE_BIOSYNTHETIC_PROCESS	44	-0.529792	-1.65401	0.0497732	0.0404098
GO_DOPAMINE_METABOLIC_PROCESS	39	-0.543084	-1.64965	0.0379232	0.030789
GO_TETRAPYRROLE_BIOSYNTHETIC_PROCESS	27	-0.587969	-1.64158	0.0497732	0.0404098
GO_RESPONSE_TO_STARVATION	201	-0.421295	-1.63941	0.0223315	0.0181305
GO_MITOCHONDRIAL_CALCIUM_ION_HOMEOSTASIS	26	-0.589115	-1.63869	0.0497732	0.0404098
GO_TRANSEPITHELIAL_TRANSPORT	26	-0.588312	-1.63645	0.0497732	0.0404098
GO_RENAL_WATER_HOMEOSTASIS	37	-0.547561	-1.63601	0.0498705	0.0404888
GO_RESPONSE_TO_MISFOLDED_PROTEIN	25	-0.593012	-1.63281	0.0497732	0.0404098
GO_POSITIVE_REGULATION_OF_COLD_INDUCED_THERMOGENESIS	97	-0.463478	-1.62728	0.0379232	0.030789
GO_ONE_CARBON_METABOLIC_PROCESS	39	-0.533714	-1.62119	0.0497732	0.0404098
GO_PROTEIN_MATURATION	290	-0.401247	-1.61933	0.0223315	0.0181305
GO_REGULATION_OF_ANION_TRANSPORT	103	-0.456353	-1.61782	0.0379232	0.030789
GO_REACTIVE_OXYGEN_SPECIES_METABOLIC_PROCESS	262	-0.403826	-1.61327	0.0223315	0.0181305
GO_CARBOHYDRATE_HOMEOSTASIS	237	-0.404456	-1.60315	0.0223315	0.0181305
GO_GLYCEROLIPID_METABOLIC_PROCESS	415	-0.383655	-1.60161	0.0223315	0.0181305
GO_RESPONSE_TO_ACID_CHEMICAL	128	-0.436585	-1.59918	0.0223315	0.0181305
GO_REGULATION_OF_BODY_FLUID_LEVELS	497	-0.377101	-1.59605	0.0223315	0.0181305
GO_PYRUVATE_METABOLIC_PROCESS	151	-0.422693	-1.59604	0.0223315	0.0181305
GO_RECEPTOR_MEDIATED_ENDOCYTOSIS	263	-0.398936	-1.59547	0.0223315	0.0181305
GO_RESPONSE_TO_STEROID_HORMONE	345	-0.38803	-1.59425	0.0223315	0.0181305
GO_REGULATION_OF_RESPONSE_TO_WOUNDING	169	-0.418694	-1.58697	0.0223315	0.0181305
GO_TEMPERATURE_HOMEOSTASIS	173	-0.413845	-1.58246	0.0223315	0.0181305
GO_POSITIVE_REGULATION_OF_PEPTIDE_SECRETION	221	-0.401036	-1.58017	0.0223315	0.0181305
GO_RESPONSE_TO_PEPTIDE_HORMONE	436	-0.376188	-1.57843	0.0223315	0.0181305
GO_REGULATION_OF_ENDOTHELIAL_CELL_MIGRATION	162	-0.417991	-1.57694	0.0223315	0.0181305
GO_CELL_KILLING	168	-0.4144	-1.56841	0.0223315	0.0181305
GO_CELLULAR_RESPONSE_TO_INORGANIC_SUBSTANCE	219	-0.391558	-1.53611	0.0379232	0.030789
GO_CELLULAR_RESPONSE_TO_PEPTIDE_HORMONE_STIMULUS	322	-0.37433	-1.52608	0.0223315	0.0181305
GO_ENDOPLASMIC_RETICULUM_TO_GOLGI_VESICLE_MEDIATED_TRANSPORT	203	-0.391599	-1.52522	0.0378324	0.0307153
GO_RESPONSE_TO_NUTRIENT	169	-0.399226	-1.51318	0.0223315	0.0181305
GO_FAT_CELL_DIFFERENTIATION	222	-0.383878	-1.51161	0.0378977	0.0307684
GO_PROTON_TRANSMEMBRANE_TRANSPORT	151	-0.399413	-1.50813	0.0379232	0.030789
GO_POSITIVE_REGULATION_OF_SECRETION	367	-0.364548	-1.50532	0.0223315	0.0181305
GO_ENDOTHELIAL_CELL_MIGRATION	207	-0.379882	-1.47656	0.0497732	0.0404098
GO_RESPONSE_TO_MONOSACCHARIDE	200	-0.375787	-1.46064	0.0496074	0.0402752
GO_REGULATION_OF_CARBOHYDRATE_METABOLIC_PROCESS	205	-0.373362	-1.455	0.0491437	0.0398987
GO_CELLULAR_RESPONSE_TO_PEPTIDE	383	-0.351158	-1.45286	0.0223315	0.0181305
GO_MITOCHONDRIAL_TRANSPORT	260	-0.364249	-1.45214	0.0223315	0.0181305
GO_RESPONSE_TO_INSULIN	276	-0.36152	-1.44744	0.0223315	0.0181305
GO_CELLULAR_RESPONSE_TO_STEROID_HORMONE_STIMULUS	206	-0.371159	-1.44641	0.0491437	0.0398987
GO_NEGATIVE_REGULATION_OF_RESPONSE_TO_EXTERNAL_STIMULUS	367	-0.348086	-1.43734	0.0223315	0.0181305
GO_RESPONSE_TO_CARBOHYDRATE	226	-0.362654	-1.43111	0.0491437	0.0398987
GO_GLYCEROLIPID_BIOSYNTHETIC_PROCESS	263	-0.356963	-1.42761	0.0223315	0.0181305
GO_RESPONSE_TO_REACTIVE_OXYGEN_SPECIES	220	-0.35982	-1.41587	0.0491437	0.0398987
GO_REGULATION_OF_VASCULATURE_DEVELOPMENT	327	-0.338165	-1.3837	0.0223315	0.0181305
GO_CELLULAR_RESPONSE_TO_EXTERNAL_STIMULUS	319	-0.335678	-1.37165	0.0497732	0.0404098
GO_ACTIVATION_OF_IMMUNE_RESPONSE	444	-0.324489	-1.36506	0.0223315	0.0181305
GO_REGULATION_OF_INFLAMMATORY_RESPONSE	352	-0.329794	-1.35864	0.0223315	0.0181305
GO_POST_TRANSLATIONAL_PROTEIN_MODIFICATION	360	-0.328417	-1.35489	0.0223315	0.0181305
GO_REGULATION_OF_PEPTIDE_SECRETION	402	-0.324235	-1.35374	0.0223315	0.0181305
GO_EPITHELIAL_CELL_PROLIFERATION	392	-0.325316	-1.35343	0.0379232	0.030789
GO_RESPONSE_TO_OXIDATIVE_STRESS	437	-0.320257	-1.34346	0.0379232	0.030789
Cellular component (37 terms)
GO_BLOOD_MICROPARTICLE	114	-0.739186	-2.64563	0.0166342	0.0133785
GO_MITOCHONDRIAL_MATRIX	464	-0.614679	-2.60487	0.0166342	0.0133785
GO_MICROBODY_LUMEN	52	-0.789453	-2.52839	0.0166342	0.0133785
GO_INNER_MITOCHONDRIAL_MEMBRANE_PROTEIN_COMPLEX	134	-0.670446	-2.49005	0.0166342	0.0133785
GO_MICROBODY	134	-0.669426	-2.48627	0.0166342	0.0133785
GO_MITOCHONDRIAL_PROTEIN_COMPLEX	260	-0.621776	-2.4857	0.0166342	0.0133785
GO_RESPIRASOME	98	-0.700649	-2.4623	0.0166342	0.0133785
GO_NADH_DEHYDROGENASE_COMPLEX	50	-0.757075	-2.39466	0.0166342	0.0133785
GO_RESPIRATORY_CHAIN_COMPLEX	83	-0.696679	-2.37902	0.0166342	0.0133785
GO_PROTEIN_LIPID_COMPLEX	39	-0.788657	-2.36673	0.0166342	0.0133785
GO_HIGH_DENSITY_LIPOPROTEIN_PARTICLE	27	-0.826251	-2.29894	0.0166342	0.0133785
GO_ORGANELLAR_RIBOSOME	87	-0.628833	-2.1779	0.0166342	0.0133785
GO_OXIDOREDUCTASE_COMPLEX	109	-0.583221	-2.06776	0.0166342	0.0133785
GO_MITOCHONDRIAL_LARGE_RIBOSOMAL_SUBUNIT	57	-0.627006	-2.04064	0.0166342	0.0133785
GO_PLATELET_DENSE_GRANULE_LUMEN	14	-0.841345	-2.01785	0.0166342	0.0133785
GO_ENDOCYTIC_VESICLE_LUMEN	20	-0.771027	-2.00148	0.0166342	0.0133785
GO_RIBOSOMAL_SUBUNIT	184	-0.515134	-1.99587	0.0166342	0.0133785
GO_PLATELET_ALPHA_GRANULE_LUMEN	66	-0.601268	-1.98568	0.0166342	0.0133785
GO_TRIGLYCERIDE_RICH_PLASMA_LIPOPROTEIN_PARTICLE	20	-0.749733	-1.9462	0.0166342	0.0133785
GO_MICROBODY_MEMBRANE	59	-0.59549	-1.94569	0.0166342	0.0133785
GO_PROTON_TRANSPORTING_ATP_SYNTHASE_COMPLEX	21	-0.725628	-1.91753	0.0166342	0.0133785
GO_PLATELET_ALPHA_GRANULE	90	-0.549979	-1.9174	0.0166342	0.0133785
GO_TRICARBOXYLIC_ACID_CYCLE_ENZYME_COMPLEX	14	-0.783325	-1.8787	0.0166342	0.0133785
GO_SMALL_RIBOSOMAL_SUBUNIT	73	-0.556713	-1.8683	0.0166342	0.0133785
GO_PORE_COMPLEX	23	-0.694394	-1.85535	0.0166342	0.0133785
GO_PLATELET_DENSE_GRANULE	21	-0.697105	-1.84215	0.0166342	0.0133785
GO_ENDOPLASMIC_RETICULUM_QUALITY_CONTROL_COMPARTMENT	22	-0.688497	-1.83283	0.0286738	0.0230617
GO_CHYLOMICRON	13	-0.772322	-1.82156	0.0407315	0.0327594
GO_MITOCHONDRIAL_SMALL_RIBOSOMAL_SUBUNIT	28	-0.649484	-1.81918	0.0283111	0.0227699
GO_COLLAGEN_CONTAINING_EXTRACELLULAR_MATRIX	423	-0.427809	-1.79791	0.0166342	0.0133785
GO_RIBOSOME	224	-0.449971	-1.77032	0.0166342	0.0133785
GO_LARGE_RIBOSOMAL_SUBUNIT	114	-0.489677	-1.75261	0.0166342	0.0133785
GO_CYTOCHROME_COMPLEX	32	-0.605664	-1.7458	0.0283111	0.0227699
GO_VESICLE_LUMEN	327	-0.427652	-1.74484	0.0166342	0.0133785
GO_LUMENAL_SIDE_OF_MEMBRANE	32	-0.596632	-1.71977	0.0399418	0.0321242
GO_CYTOSOLIC_RIBOSOME	107	-0.468991	-1.6616	0.0166342	0.0133785
GO_CYTOSOLIC_SMALL_RIBOSOMAL_SUBUNIT	46	-0.531369	-1.63776	0.0400802	0.0322355
GO_ENDOPLASMIC_RETICULUM_LUMEN	303	-0.400634	-1.62384	0.0166342	0.0133785
GO_PROTON_TRANSPORTING_TWO_SECTOR_ATPASE_COMPLEX	50	-0.509753	-1.61237	0.0399418	0.0321242
GO_INTRINSIC_COMPONENT_OF_ENDOPLASMIC_RETICULUM_MEMBRANE	161	-0.408383	-1.55157	0.0488289	0.0392719
GO_LATE_ENDOSOME	271	-0.363957	-1.46098	0.0166342	0.0133785
GO_APICAL_PART_OF_CELL	427	-0.320981	-1.34915	0.0166342	0.0133785
Molecular function (97 terms)
GO_MONOOXYGENASE_ACTIVITY	98	-0.743522	-2.64641	0.0209006	0.0169252
GO_OXIDOREDUCTASE_ACTIVITY_ACTING_ON_NAD_P_H_QUINONE_OR_SIMILAR_COMPOUND_AS_ACCEPTOR	61	-0.757533	-2.45145	0.0209006	0.0169252
GO_STEROID_HYDROXYLASE_ACTIVITY	36	-0.833091	-2.41962	0.0209006	0.0169252
GO_OXIDOREDUCTASE_ACTIVITY_ACTING_ON_CH_OH_GROUP_OF_DONORS	129	-0.656213	-2.40308	0.0209006	0.0169252
GO_TETRAPYRROLE_BINDING	143	-0.648289	-2.40072	0.0209006	0.0169252
GO_OXIDOREDUCTASE_ACTIVITY_ACTING_ON_PAIRED_DONORS_WITH_INCORPORATION_OR_REDUCTION_OF_MOLECULAR_OXYGEN_REDUCED_FLAVIN_OR_FLAVOPROTEIN_AS_ONE_DONOR_AND_INCORPORATION_OF_ONE_ATOM_OF_OXYGEN	33	-0.824424	-2.37871	0.0209006	0.0169252
GO_IRON_ION_BINDING	147	-0.636961	-2.37107	0.0209006	0.0169252
GO_AROMATASE_ACTIVITY	24	-0.866219	-2.36429	0.0209006	0.0169252
GO_OXIDOREDUCTASE_ACTIVITY_ACTING_ON_PAIRED_DONORS_WITH_INCORPORATION_OR_REDUCTION_OF_MOLECULAR_OXYGEN_NAD_P_H_AS_ONE_DONOR_AND_INCORPORATION_OF_ONE_ATOM_OF_OXYGEN	45	-0.7772	-2.36055	0.0209006	0.0169252
GO_OXIDOREDUCTASE_ACTIVITY_ACTING_ON_PAIRED_DONORS_WITH_INCORPORATION_OR_REDUCTION_OF_MOLECULAR_OXYGEN	158	-0.626374	-2.35393	0.0209006	0.0169252
GO_ARACHIDONIC_ACID_MONOOXYGENASE_ACTIVITY	19	-0.907197	-2.32902	0.0209006	0.0169252
GO_NADH_DEHYDROGENASE_ACTIVITY	46	-0.760903	-2.32861	0.0209006	0.0169252
GO_VITAMIN_B6_BINDING	52	-0.73866	-2.32317	0.0209006	0.0169252
GO_OXIDOREDUCTASE_ACTIVITY_ACTING_ON_THE_CH_CH_GROUP_OF_DONORS	59	-0.716991	-2.30459	0.0209006	0.0169252
GO_VITAMIN_BINDING	138	-0.606027	-2.249	0.0209006	0.0169252
GO_OXIDOREDUCTASE_ACTIVITY_ACTING_ON_THE_ALDEHYDE_OR_OXO_GROUP_OF_DONORS	43	-0.739203	-2.23747	0.0209006	0.0169252
GO_ELECTRON_TRANSFER_ACTIVITY	108	-0.609704	-2.19433	0.0209006	0.0169252
GO_TRANSFERASE_ACTIVITY_TRANSFERRING_NITROGENOUS_GROUPS	23	-0.808317	-2.17835	0.0209006	0.0169252
GO_RETINOL_DEHYDROGENASE_ACTIVITY	20	-0.837666	-2.17422	0.0209006	0.0169252
GO_STEROID_DEHYDROGENASE_ACTIVITY	34	-0.748786	-2.15956	0.0209006	0.0169252
GO_FLAVIN_ADENINE_DINUCLEOTIDE_BINDING	81	-0.633321	-2.1548	0.0209006	0.0169252
GO_ARACHIDONIC_ACID_EPOXYGENASE_ACTIVITY	15	-0.890915	-2.1452	0.0209006	0.0169252
GO_OXIDOREDUCTASE_ACTIVITY_ACTING_ON_NAD_P_H	107	-0.595809	-2.14132	0.0209006	0.0169252
GO_OXYGEN_BINDING	36	-0.735452	-2.13604	0.0209006	0.0169252
GO_NAD_BINDING	55	-0.668888	-2.13129	0.0209006	0.0169252
GO_FATTY_ACID_LIGASE_ACTIVITY	22	-0.779559	-2.09054	0.0209006	0.0169252
GO_ALDEHYDE_DEHYDROGENASE_NAD_P_PLUS_ACTIVITY	16	-0.850218	-2.08334	0.0209006	0.0169252
GO_QUINONE_BINDING	18	-0.820796	-2.06041	0.0209006	0.0169252
GO_MONOCARBOXYLIC_ACID_TRANSMEMBRANE_TRANSPORTER_ACTIVITY	59	-0.639594	-2.05581	0.0209006	0.0169252
GO_OXIDOREDUCTASE_ACTIVITY_ACTING_ON_THE_ALDEHYDE_OR_OXO_GROUP_OF_DONORS_NAD_OR_NADP_AS_ACCEPTOR	35	-0.709275	-2.05514	0.0209006	0.0169252
GO_GLUTATHIONE_TRANSFERASE_ACTIVITY	23	-0.760441	-2.04933	0.0209006	0.0169252
GO_CARBOXYLIC_ESTER_HYDROLASE_ACTIVITY	131	-0.559787	-2.04878	0.0209006	0.0169252
GO_LIPID_TRANSPORTER_ACTIVITY	132	-0.55398	-2.03903	0.0209006	0.0169252
GO_LYASE_ACTIVITY	186	-0.526856	-2.03744	0.0209006	0.0169252
GO_INTRAMOLECULAR_OXIDOREDUCTASE_ACTIVITY_TRANSPOSING_C_C_BONDS	14	-0.855619	-2.03221	0.0209006	0.0169252
GO_TRIGLYCERIDE_LIPASE_ACTIVITY	28	-0.726499	-2.0315	0.0209006	0.0169252
GO_SERINE_HYDROLASE_ACTIVITY	182	-0.516301	-1.98632	0.0209006	0.0169252
GO_BILE_ACID_TRANSMEMBRANE_TRANSPORTER_ACTIVITY	19	-0.772425	-1.98303	0.0209006	0.0169252
GO_ACYL_COA_LIGASE_ACTIVITY	16	-0.806164	-1.97539	0.0209006	0.0169252
GO_ORGANIC_ACID_BINDING	219	-0.501641	-1.97377	0.0209006	0.0169252
GO_NADP_BINDING	53	-0.619972	-1.95808	0.0209006	0.0169252
GO_ACID_THIOL_LIGASE_ACTIVITY	30	-0.688682	-1.95122	0.0209006	0.0169252
GO_2_IRON_2_SULFUR_CLUSTER_BINDING	21	-0.740228	-1.94127	0.0209006	0.0169252
GO_AMINO_ACID_BINDING	56	-0.608035	-1.93982	0.0209006	0.0169252
GO_OXIDOREDUCTASE_ACTIVITY_ACTING_ON_SINGLE_DONORS_WITH_INCORPORATION_OF_MOLECULAR_OXYGEN	26	-0.703834	-1.93365	0.0209006	0.0169252
GO_C_ACYLTRANSFERASE_ACTIVITY	20	-0.744133	-1.93144	0.0209006	0.0169252
GO_ALCOHOL_DEHYDROGENASE_NAD_P_PLUS_ACTIVITY	10	-0.89574	-1.92563	0.0209006	0.0169252
GO_STRUCTURAL_CONSTITUENT_OF_RIBOSOME	157	-0.512331	-1.92505	0.0209006	0.0169252
GO_THIOLESTER_HYDROLASE_ACTIVITY	39	-0.646987	-1.92123	0.0209006	0.0169252
GO_SULFUR_COMPOUND_BINDING	254	-0.482802	-1.91821	0.0209006	0.0169252
GO_LIGASE_ACTIVITY_FORMING_CARBON_SULFUR_BONDS	40	-0.635502	-1.91457	0.0209006	0.0169252
GO_ORGANIC_HYDROXY_COMPOUND_TRANSMEMBRANE_TRANSPORTER_ACTIVITY	48	-0.622932	-1.9109	0.0209006	0.0169252
GO_FMN_BINDING	16	-0.779513	-1.91009	0.033413	0.0270576
GO_LIGAND_ACTIVATED_TRANSCRIPTION_FACTOR_ACTIVITY	52	-0.604933	-1.90259	0.0209006	0.0169252
GO_COA_HYDROLASE_ACTIVITY	21	-0.72222	-1.89404	0.0209006	0.0169252
GO_FAD_BINDING	33	-0.655011	-1.88991	0.0209006	0.0169252
GO_SOLUTE_SODIUM_SYMPORTER_ACTIVITY	72	-0.567132	-1.88023	0.0209006	0.0169252
GO_STEROID_BINDING	106	-0.520609	-1.86919	0.0209006	0.0169252
GO_ANTIOXIDANT_ACTIVITY	84	-0.545024	-1.86856	0.0209006	0.0169252
GO_CARBON_CARBON_LYASE_ACTIVITY	50	-0.59628	-1.86129	0.0209006	0.0169252
GO_OXIDOREDUCTASE_ACTIVITY_ACTING_ON_THE_CH_NH_GROUP_OF_DONORS	27	-0.668473	-1.86036	0.033413	0.0270576
GO_HORMONE_BINDING	84	-0.541431	-1.85624	0.0209006	0.0169252
GO_ACYL_COA_DEHYDROGENASE_ACTIVITY	11	-0.841451	-1.85473	0.0209006	0.0169252
GO_MONOCARBOXYLIC_ACID_BINDING	72	-0.555921	-1.84306	0.0209006	0.0169252
GO_OXIDOREDUCTASE_ACTIVITY_ACTING_ON_THE_CH_CH_GROUP_OF_DONORS_NAD_OR_NADP_AS_ACCEPTOR	26	-0.668649	-1.83698	0.045884	0.0371566
GO_SOLUTE_CATION_SYMPORTER_ACTIVITY	98	-0.511104	-1.81917	0.0209006	0.0169252
GO_PEPTIDE_HORMONE_BINDING	51	-0.571912	-1.80076	0.033413	0.0270576
GO_ENOYL_COA_HYDRATASE_ACTIVITY	10	-0.83362	-1.79209	0.033413	0.0270576
GO_RETINOL_BINDING	16	-0.72647	-1.78011	0.033413	0.0270576
GO_HYDRO_LYASE_ACTIVITY	58	-0.553469	-1.77831	0.033413	0.0270576
GO_OXIDOREDUCTASE_ACTIVITY_ACTING_ON_CH_OR_CH2_GROUPS	10	-0.825379	-1.77437	0.033413	0.0270576
GO_TRANSFERASE_ACTIVITY_TRANSFERRING_ALKYL_OR_ARYL_OTHER_THAN_METHYL_GROUPS	54	-0.555389	-1.76094	0.033413	0.0270576
GO_HEPARIN_BINDING	162	-0.463007	-1.7492	0.0209006	0.0169252
GO_WATER_TRANSMEMBRANE_TRANSPORTER_ACTIVITY	14	-0.732473	-1.73972	0.045884	0.0371566
GO_BUTYRATE_COA_LIGASE_ACTIVITY	10	-0.80261	-1.72542	0.045884	0.0371566
GO_LIGASE_ACTIVITY	143	-0.46042	-1.70501	0.0209006	0.0169252
GO_RRNA_BINDING	63	-0.519497	-1.69487	0.033413	0.0270576
GO_OXIDOREDUCTASE_ACTIVITY_ACTING_ON_THE_CH_CH_GROUP_OF_DONORS_OXYGEN_AS_ACCEPTOR	10	-0.787027	-1.69192	0.045884	0.0371566
GO_OXIDOREDUCTASE_ACTIVITY_ACTING_ON_PEROXIDE_AS_ACCEPTOR	54	-0.532645	-1.68883	0.045884	0.0371566
GO_AMIDE_BINDING	363	-0.407056	-1.68469	0.0209006	0.0169252
GO_AMMONIUM_TRANSMEMBRANE_TRANSPORTER_ACTIVITY	10	-0.776462	-1.66921	0.045884	0.0371566
GO_ORGANIC_ACID_TRANSMEMBRANE_TRANSPORTER_ACTIVITY	159	-0.44216	-1.66637	0.0209006	0.0169252
GO_GLYCOSAMINOGLYCAN_BINDING	224	-0.418916	-1.64924	0.0209006	0.0169252
GO_ORGANIC_ANION_TRANSMEMBRANE_TRANSPORTER_ACTIVITY	229	-0.414204	-1.63753	0.0209006	0.0169252
GO_CARBON_OXYGEN_LYASE_ACTIVITY	73	-0.490412	-1.6333	0.0209006	0.0169252
GO_SODIUM_ION_TRANSMEMBRANE_TRANSPORTER_ACTIVITY	152	-0.424008	-1.59371	0.033413	0.0270576
GO_SYMPORTER_ACTIVITY	143	-0.430079	-1.59265	0.033413	0.0270576
GO_LIPASE_ACTIVITY	124	-0.435833	-1.58486	0.033413	0.0270576
GO_ALCOHOL_BINDING	86	-0.451756	-1.55503	0.033413	0.0270576
GO_PEPTIDE_BINDING	294	-0.382495	-1.53952	0.0209006	0.0169252
GO_HYDROLASE_ACTIVITY_ACTING_ON_CARBON_NITROGEN_BUT_NOT_PEPTIDE_BONDS	120	-0.420523	-1.52649	0.033413	0.0270576
GO_CARBOHYDRATE_BINDING	264	-0.377805	-1.51031	0.0209006	0.0169252
GO_MONOVALENT_INORGANIC_CATION_TRANSMEMBRANE_TRANSPORTER_ACTIVITY	376	-0.347697	-1.4427	0.0209006	0.0169252
GO_ANION_TRANSMEMBRANE_TRANSPORTER_ACTIVITY	350	-0.3487	-1.43474	0.0209006	0.0169252
GO_SECONDARY_ACTIVE_TRANSMEMBRANE_TRANSPORTER_ACTIVITY	235	-0.358332	-1.41283	0.033413	0.0270576
GO_ACTIVE_TRANSMEMBRANE_TRANSPORTER_ACTIVITY	342	-0.340858	-1.39958	0.0209006	0.0169252
GO_ENDOPEPTIDASE_ACTIVITY	425	-0.326747	-1.37203	0.045884	0.0371566
C6 Oncological signature (26 terms)
PKCA_DN.V1_UP	163	-0.560187	-2.1071	0.0111801	0.00753436
BMI1_DN.V1_DN	133	-0.49301	-1.7997	0.0111801	0.00753436
AKT_UP.V1_DN	177	-0.491823	-1.87461	0.0111801	0.00753436
BMI1_DN_MEL18_DN.V1_DN	137	-0.487566	-1.78628	0.0111801	0.00753436
ATF2_S_UP.V1_DN	175	-0.464401	-1.76593	0.0111801	0.00753436
MEL18_DN.V1_DN	138	-0.454547	-1.66828	0.0111801	0.00753436
CAHOY_ASTROGLIAL	94	-0.446255	-1.57307	0.0111801	0.00753436
ATM_DN.V1_DN	141	-0.441114	-1.6242	0.0111801	0.00753436
CSR_LATE_UP.V1_DN	152	-0.440749	-1.63816	0.0111801	0.00753436
ALK_DN.V1_DN	129	-0.430888	-1.56486	0.0111801	0.00753436
ATF2_UP.V1_DN	175	-0.425677	-1.61868	0.0111801	0.00753436
KRAS.LUNG.BREAST_UP.V1_DN	133	-0.423073	-1.5444	0.0111801	0.00753436
ATM_DN.V1_UP	142	-0.417535	-1.539	0.0111801	0.00753436
CYCLIN_D1_KE_.V1_DN	185	-0.412799	-1.58395	0.0111801	0.00753436
PTEN_DN.V1_DN	170	-0.408005	-1.54764	0.0111801	0.00753436
SNF5_DN.V1_DN	151	-0.402637	-1.49876	0.0111801	0.00753436
HOXA9_DN.V1_UP	178	-0.398394	-1.5237	0.0111801	0.00753436
P53_DN.V2_UP	144	-0.397651	-1.46326	0.0440313	0.029673
MTOR_UP.V1_DN	174	-0.393646	-1.49532	0.0194665	0.0131186
AKT_UP_MTOR_DN.V1_DN	174	-0.393344	-1.49417	0.0194665	0.0131186
E2F1_UP.V1_DN	180	-0.38838	-1.4874	0.0111801	0.00753436
SRC_UP.V1_UP	151	-0.386896	-1.44016	0.0490272	0.0330398
KRAS.600.LUNG.BREAST_UP.V1_DN	265	-0.38038	-1.51554	0.0111801	0.00753436
MEK_UP.V1_DN	183	-0.372557	-1.42983	0.0194665	0.0131186
CYCLIN_D1_KE_.V1_UP	187	-0.367854	-1.40394	0.0279035	0.0188044
JAK2_DN.V1_UP	171	-0.366338	-1.39011	0.0440313	0.029673
Terms enriched in high risk group
NAME	SIZE	Enrichment score （ES）	Normalized enrichment score （NES）	Nomalized P value	FDR q value
C2 KEGG (12 terms)
KEGG_SPLICEOSOME	126	0.375535	1.39622	0.0497713	0.0334169
KEGG_FC_GAMMA_R_MEDIATED_PHAGOCYTOSIS	95	0.405381	1.44769	0.0444605	0.0298511
KEGG_P53_SIGNALING_PATHWAY	68	0.443012	1.48893	0.032848	0.0220544
KEGG_PATHOGENIC_ESCHERICHIA_COLI_INFECTION	55	0.487192	1.55995	0.0161318	0.0108311
KEGG_PROGESTERONE_MEDIATED_OOCYTE_MATURATION	85	0.457899	1.59383	0.00947746	0.00636324
KEGG_PRIMARY_IMMUNODEFICIENCY	35	0.566801	1.66608	0.00947746	0.00636324
KEGG_BLADDER_CANCER	42	0.547739	1.68387	0.00947746	0.00636324
KEGG_OOCYTE_MEIOSIS	112	0.495897	1.8155	0.00947746	0.00636324
KEGG_MISMATCH_REPAIR	23	0.686692	1.82035	0.00947746	0.00636324
KEGG_HOMOLOGOUS_RECOMBINATION	28	0.718853	2.00541	0.00947746	0.00636324
KEGG_DNA_REPLICATION	36	0.786419	2.32256	0.00947746	0.00636324
KEGG_CELL_CYCLE	124	0.665104	2.45639	0.00947746	0.00636324
C5
Biological process (257 terms)
GO_SYNAPSE_ORGANIZATION	427	0.302003	1.28112	0.0497732	0.0404098
GO_NUCLEAR_TRANSPORT	353	0.321656	1.33746	0.049797	0.0404291
GO_MICROTUBULE_BASED_MOVEMENT	361	0.322096	1.34217	0.0379232	0.030789
GO_REGULATION_OF_CELLULAR_COMPONENT_SIZE	374	0.322108	1.35034	0.0497732	0.0404098
GO_RESPONSE_TO_RADIATION	439	0.321927	1.36542	0.0223315	0.0181305
GO_CILIUM_ORGANIZATION	384	0.324806	1.36571	0.0379232	0.030789
GO_EMBRYONIC_ORGAN_MORPHOGENESIS	302	0.334299	1.37333	0.0223315	0.0181305
GO_PEPTIDYL_SERINE_MODIFICATION	327	0.335859	1.38179	0.0379232	0.030789
GO_POSITIVE_REGULATION_OF_CELLULAR_PROTEIN_LOCALIZATION	332	0.338712	1.39717	0.0223315	0.0181305
GO_PROTEIN_CONTAINING_COMPLEX_LOCALIZATION	286	0.346803	1.41014	0.0379232	0.030789
GO_B_CELL_ACTIVATION	254	0.352708	1.42297	0.0498705	0.0404888
GO_PEPTIDYL_LYSINE_MODIFICATION	390	0.355598	1.49771	0.0223315	0.0181305
GO_ANATOMICAL_STRUCTURE_HOMEOSTASIS	447	0.352617	1.50249	0.0223315	0.0181305
GO_ESTABLISHMENT_OF_ORGANELLE_LOCALIZATION	426	0.360818	1.52827	0.0223315	0.0181305
GO_ESTABLISHMENT_OF_RNA_LOCALIZATION	199	0.39517	1.53351	0.0223315	0.0181305
GO_RNA_LOCALIZATION	232	0.399571	1.57941	0.0223398	0.0181372
GO_GERM_CELL_DEVELOPMENT	265	0.392047	1.5816	0.0223315	0.0181305
GO_NEURAL_PRECURSOR_CELL_PROLIFERATION	151	0.421269	1.58247	0.0379232	0.030789
GO_RESPONSE_TO_IONIZING_RADIATION	141	0.427687	1.59882	0.0497732	0.0404098
GO_CELL_CYCLE_ARREST	231	0.40588	1.60267	0.0223315	0.0181305
GO_NEURAL_TUBE_FORMATION	106	0.449301	1.60514	0.0497732	0.0404098
GO_DNA_BIOSYNTHETIC_PROCESS	187	0.417502	1.60865	0.0223315	0.0181305
GO_SOMATIC_DIVERSIFICATION_OF_IMMUNOGLOBULINS	63	0.498473	1.63531	0.0497732	0.0404098
GO_SOMATIC_DIVERSIFICATION_OF_IMMUNE_RECEPTORS	74	0.486527	1.63903	0.0498705	0.0404888
GO_REGULATION_OF_LAMELLIPODIUM_MORPHOGENESIS	11	0.722979	1.64675	0.0497732	0.0404098
GO_COVALENT_CHROMATIN_MODIFICATION	469	0.386956	1.64734	0.0223315	0.0181305
GO_O_GLYCAN_PROCESSING	60	0.505884	1.6486	0.0497732	0.0404098
GO_POSITIVE_REGULATION_OF_TELOMERE_MAINTENANCE	51	0.521555	1.64904	0.0379232	0.030789
GO_PEPTIDYL_TYROSINE_DEPHOSPHORYLATION	103	0.465144	1.65516	0.0497732	0.0404098
GO_REGULATION_OF_MICROTUBULE_BASED_PROCESS	239	0.417968	1.65951	0.0223315	0.0181305
GO_PEPTIDYL_THREONINE_MODIFICATION	122	0.453941	1.65989	0.0379232	0.030789
GO_NEGATIVE_REGULATION_OF_CELL_CYCLE_G1_S_PHASE_TRANSITION	106	0.466106	1.66518	0.0379232	0.030789
GO_POSITIVE_REGULATION_OF_UBIQUITIN_PROTEIN_LIGASE_ACTIVITY	14	0.697775	1.66534	0.0379232	0.030789
GO_BASE_EXCISION_REPAIR	40	0.553237	1.66901	0.0379232	0.030789
GO_FORMATION_OF_EXTRACHROMOSOMAL_CIRCULAR_DNA	15	0.695677	1.67028	0.0497732	0.0404098
GO_NEGATIVE_REGULATION_OF_ORGANELLE_ORGANIZATION	388	0.396686	1.67095	0.0223315	0.0181305
GO_REGULATION_OF_HISTONE_H3_K9_ACETYLATION	11	0.734067	1.67201	0.0497732	0.0404098
GO_SIGNAL_TRANSDUCTION_INVOLVED_IN_G2_DNA_DAMAGE_CHECKPOINT	13	0.711343	1.67214	0.0497732	0.0404098
GO_RESPONSE_TO_HYDROXYUREA	13	0.713355	1.67687	0.0497732	0.0404098
GO_HISTONE_H4_K20_METHYLATION	10	0.760075	1.67802	0.0497732	0.0404098
GO_POSITIVE_REGULATION_OF_TELOMERE_MAINTENANCE_VIA_TELOMERE_LENGTHENING	37	0.562219	1.6788	0.0379232	0.030789
GO_POSITIVE_REGULATION_OF_DNA_BIOSYNTHETIC_PROCESS	69	0.50809	1.68012	0.0223315	0.0181305
GO_MRNA_TRANSPORT	148	0.447986	1.68098	0.0223315	0.0181305
GO_POSITIVE_REGULATION_OF_EPIDERMAL_GROWTH_FACTOR_ACTIVATED_RECEPTOR_ACTIVITY	13	0.717116	1.68571	0.0379232	0.030789
GO_EXIT_FROM_MITOSIS	28	0.608539	1.68746	0.0497732	0.0404098
GO_DNA_METHYLATION_OR_DEMETHYLATION	91	0.483963	1.69335	0.0497732	0.0404098
GO_NEGATIVE_REGULATION_OF_HISTONE_METHYLATION	19	0.67382	1.69442	0.0497732	0.0404098
GO_REGULATION_OF_CELL_CYCLE_G1_S_PHASE_TRANSITION	168	0.442829	1.69484	0.0223315	0.0181305
GO_EMBRYONIC_SKELETAL_SYSTEM_MORPHOGENESIS	97	0.480704	1.69678	0.0497732	0.0404098
GO_DNA_METHYLATION	67	0.515209	1.69717	0.0223315	0.0181305
GO_REGULATION_OF_TELOMERE_MAINTENANCE_VIA_TELOMERE_LENGTHENING	61	0.519127	1.70087	0.0379232	0.030789
GO_MICROVILLUS_ORGANIZATION	25	0.63816	1.70856	0.0497732	0.0404098
GO_REGULATION_OF_SPINDLE_CHECKPOINT	14	0.716095	1.70907	0.0379232	0.030789
GO_RETROGRADE_VESICLE_MEDIATED_TRANSPORT_GOLGI_TO_ENDOPLASMIC_RETICULUM	87	0.490513	1.70956	0.0497732	0.0404098
GO_MISMATCH_REPAIR	33	0.587285	1.7115	0.0497732	0.0404098
GO_HOMOLOGOUS_CHROMOSOME_PAIRING_AT_MEIOSIS	47	0.549663	1.71186	0.0497732	0.0404098
GO_TELOMERE_MAINTENANCE_VIA_TELOMERE_LENGTHENING	80	0.499261	1.71394	0.0223315	0.0181305
GO_MITOTIC_SISTER_CHROMATID_COHESION	25	0.641031	1.71624	0.0497732	0.0404098
GO_PROTEIN_METHYLATION	173	0.448404	1.71748	0.0223315	0.0181305
GO_IMMUNOGLOBULIN_PRODUCTION_INVOLVED_IN_IMMUNOGLOBULIN_MEDIATED_IMMUNE_RESPONSE	61	0.52541	1.72145	0.0379232	0.030789
GO_REGULATION_OF_CELL_CYCLE_CHECKPOINT	31	0.604611	1.72237	0.0497732	0.0404098
GO_INNER_CELL_MASS_CELL_PROLIFERATION	13	0.7331	1.72328	0.0379232	0.030789
GO_DNA_DOUBLE_STRAND_BREAK_PROCESSING	25	0.643846	1.72378	0.0497732	0.0404098
GO_HISTONE_H3_K9_METHYLATION	37	0.578267	1.72672	0.0379232	0.030789
GO_LAMELLIPODIUM_MORPHOGENESIS	17	0.698019	1.73101	0.0379232	0.030789
GO_POSITIVE_REGULATION_OF_ERBB_SIGNALING_PATHWAY	38	0.576001	1.73135	0.0379232	0.030789
GO_ANTIGEN_PROCESSING_AND_PRESENTATION_OF_PEPTIDE_OR_POLYSACCHARIDE_ANTIGEN_VIA_MHC_CLASS_II	100	0.488877	1.73235	0.0379232	0.030789
GO_REGULATION_OF_UBIQUITIN_PROTEIN_LIGASE_ACTIVITY	24	0.651907	1.73256	0.0497732	0.0404098
GO_NEGATIVE_REGULATION_OF_DNA_REPAIR	34	0.589046	1.73296	0.0223315	0.0181305
GO_CENTRIOLE_ASSEMBLY	40	0.575663	1.73666	0.0223315	0.0181305
GO_REGULATION_OF_RESPONSE_TO_DNA_DAMAGE_STIMULUS	221	0.443844	1.73826	0.0223398	0.0181372
GO_GENE_SILENCING	198	0.447645	1.73997	0.0223315	0.0181305
GO_POSITIVE_REGULATION_OF_CHROMOSOME_ORGANIZATION	178	0.454802	1.74167	0.0223315	0.0181305
GO_HISTONE_H3_K9_MODIFICATION	48	0.558913	1.74361	0.0223315	0.0181305
GO_APPENDAGE_DEVELOPMENT	179	0.456826	1.75028	0.0223315	0.0181305
GO_POSITIVE_REGULATION_OF_MEIOTIC_CELL_CYCLE	24	0.65881	1.75091	0.0497732	0.0404098
GO_REGULATION_OF_SPINDLE_ORGANIZATION	38	0.582637	1.75129	0.0379232	0.030789
GO_MEMBRANE_DISASSEMBLY	16	0.714769	1.75443	0.0379232	0.030789
GO_POSITIVE_REGULATION_OF_DNA_METABOLIC_PROCESS	199	0.453165	1.75857	0.0223315	0.0181305
GO_APPENDAGE_MORPHOGENESIS	148	0.469478	1.76162	0.0223315	0.0181305
GO_DNA_DAMAGE_RESPONSE_DETECTION_OF_DNA_DAMAGE	38	0.586564	1.7631	0.0379232	0.030789
GO_CELLULAR_PROCESS_INVOLVED_IN_REPRODUCTION_IN_MULTICELLULAR_ORGANISM	365	0.422695	1.76377	0.0223315	0.0181305
GO_OOGENESIS	87	0.506282	1.76452	0.0223315	0.0181305
GO_HETEROCHROMATIN_ORGANIZATION	48	0.565825	1.76517	0.0223315	0.0181305
GO_PROTEIN_LOCALIZATION_TO_CYTOSKELETON	57	0.549962	1.76915	0.0223315	0.0181305
GO_REGULATION_OF_GENE_SILENCING	97	0.501447	1.77	0.0223315	0.0181305
GO_POSITIVE_REGULATION_OF_MITOTIC_NUCLEAR_DIVISION	56	0.551111	1.7732	0.0223315	0.0181305
GO_MITOTIC_G1_S_TRANSITION_CHECKPOINT	64	0.544002	1.77693	0.0223315	0.0181305
GO_PROTEIN_DEPOLYMERIZATION	113	0.490698	1.77767	0.0223315	0.0181305
GO_REGULATION_OF_CENTROSOME_CYCLE	59	0.550316	1.78201	0.0223315	0.0181305
GO_POSITIVE_REGULATION_OF_HISTONE_METHYLATION	40	0.592561	1.78764	0.0223315	0.0181305
GO_DNA_DAMAGE_RESPONSE_SIGNAL_TRANSDUCTION_BY_P53_CLASS_MEDIATOR	106	0.502081	1.7937	0.0223315	0.0181305
GO_CHROMATIN_SILENCING_AT_TELOMERE	11	0.787982	1.79481	0.0379232	0.030789
GO_MEIOSIS_II_CELL_CYCLE_PROCESS	14	0.753565	1.7985	0.0379232	0.030789
GO_PEPTIDYL_LYSINE_METHYLATION	122	0.495792	1.81292	0.0223315	0.0181305
GO_PROTEIN_LOCALIZATION_TO_MICROTUBULE_ORGANIZING_CENTER	33	0.622123	1.81303	0.0379232	0.030789
GO_REGULATION_OF_DNA_METABOLIC_PROCESS	345	0.438874	1.81713	0.0223315	0.0181305
GO_NEGATIVE_REGULATION_OF_CELL_CYCLE_G2_M_PHASE_TRANSITION	103	0.511672	1.82072	0.0223315	0.0181305
GO_ANAPHASE_PROMOTING_COMPLEX_DEPENDENT_CATABOLIC_PROCESS	81	0.531004	1.82238	0.0223315	0.0181305
GO_MEMBRANE_DOCKING	179	0.476593	1.82601	0.0223315	0.0181305
GO_MEIOTIC_SPINDLE_ORGANIZATION	13	0.777626	1.82795	0.0379232	0.030789
GO_POSITIVE_REGULATION_OF_DNA_RECOMBINATION	45	0.596565	1.82883	0.0223315	0.0181305
GO_MITOTIC_NUCLEAR_ENVELOPE_DISASSEMBLY	12	0.79155	1.82941	0.0379232	0.030789
GO_REGULATION_OF_HISTONE_H3_K4_METHYLATION	28	0.660934	1.83274	0.0223315	0.0181305
GO_NEGATIVE_REGULATION_OF_MEIOTIC_NUCLEAR_DIVISION	11	0.805324	1.83431	0.0379232	0.030789
GO_CENTROSOME_DUPLICATION	68	0.555635	1.83483	0.0223315	0.0181305
GO_MICROTUBULE_POLYMERIZATION_OR_DEPOLYMERIZATION	116	0.503755	1.83529	0.0223315	0.0181305
GO_PROTEIN_LOCALIZATION_TO_CELL_CORTEX	11	0.80622	1.83635	0.0379232	0.030789
GO_HISTONE_H3_K27_METHYLATION	16	0.751287	1.84406	0.0223315	0.0181305
GO_HISTONE_PHOSPHORYLATION	39	0.616761	1.84614	0.0223315	0.0181305
GO_POSITIVE_REGULATION_OF_NUCLEAR_DIVISION	70	0.553824	1.84638	0.0223315	0.0181305
GO_CHROMATIN_SILENCING	37	0.619052	1.8485	0.0223315	0.0181305
GO_REGULATION_OF_CELL_CYCLE_ARREST	104	0.521666	1.85928	0.0223315	0.0181305
GO_MITOTIC_G2_DNA_DAMAGE_CHECKPOINT	23	0.711915	1.86394	0.0223315	0.0181305
GO_REGULATION_OF_HISTONE_METHYLATION	64	0.57232	1.86943	0.0223315	0.0181305
GO_REGULATION_OF_SIGNAL_TRANSDUCTION_BY_P53_CLASS_MEDIATOR	178	0.488609	1.87113	0.0223315	0.0181305
GO_MEIOTIC_CHROMOSOME_SEPARATION	24	0.704182	1.87149	0.0223315	0.0181305
GO_REPLICATION_FORK_PROCESSING	35	0.637575	1.88231	0.0223315	0.0181305
GO_HISTONE_H3_K4_METHYLATION	53	0.593367	1.88314	0.0223315	0.0181305
GO_SIGNAL_TRANSDUCTION_IN_RESPONSE_TO_DNA_DAMAGE	131	0.509657	1.88732	0.0223315	0.0181305
GO_FEMALE_GAMETE_GENERATION	137	0.512931	1.89788	0.0223315	0.0181305
GO_REGULATION_OF_MICROTUBULE_CYTOSKELETON_ORGANIZATION	189	0.493415	1.90023	0.0223315	0.0181305
GO_CENTROSOME_SEPARATION	15	0.793574	1.90532	0.0223315	0.0181305
GO_HISTONE_METHYLATION	137	0.51534	1.90679	0.0223315	0.0181305
GO_CORTICAL_ACTIN_CYTOSKELETON_ORGANIZATION	39	0.637859	1.90929	0.0223315	0.0181305
GO_NCRNA_EXPORT_FROM_NUCLEUS	37	0.640481	1.91249	0.0223315	0.0181305
GO_SPINDLE_MIDZONE_ASSEMBLY	12	0.829447	1.91699	0.0223315	0.0181305
GO_REGULATION_OF_CYCLIN_DEPENDENT_PROTEIN_KINASE_ACTIVITY	99	0.543642	1.92153	0.0223315	0.0181305
GO_SIGNAL_TRANSDUCTION_BY_P53_CLASS_MEDIATOR	265	0.478878	1.9319	0.0223315	0.0181305
GO_DNA_DEPENDENT_DNA_REPLICATION_MAINTENANCE_OF_FIDELITY	44	0.633579	1.93379	0.0223315	0.0181305
GO_CHROMATIN_REMODELING	184	0.504697	1.93583	0.0223315	0.0181305
GO_MICROTUBULE_DEPOLYMERIZATION	45	0.631667	1.93644	0.0223315	0.0181305
GO_TELOMERE_MAINTENANCE_VIA_SEMI_CONSERVATIVE_REPLICATION	27	0.708063	1.93694	0.0223315	0.0181305
GO_REGULATION_OF_DNA_REPAIR	129	0.52488	1.94069	0.0223315	0.0181305
GO_TRNA_TRANSPORT	36	0.653907	1.94162	0.0223315	0.0181305
GO_MITOTIC_CHROMOSOME_CONDENSATION	16	0.791429	1.94259	0.0223315	0.0181305
GO_REGULATION_OF_DOUBLE_STRAND_BREAK_REPAIR_VIA_HOMOLOGOUS_RECOMBINATION	46	0.631808	1.95114	0.0223315	0.0181305
GO_NEGATIVE_REGULATION_OF_CELL_DIVISION	17	0.789059	1.95678	0.0223315	0.0181305
GO_DNA_UNWINDING_INVOLVED_IN_DNA_REPLICATION	16	0.801447	1.96718	0.0223315	0.0181305
GO_CYTOKINETIC_PROCESS	39	0.657565	1.96828	0.0223315	0.0181305
GO_REGULATION_OF_DOUBLE_STRAND_BREAK_REPAIR	83	0.572162	1.96963	0.0223315	0.0181305
GO_PROTEIN_LOCALIZATION_TO_CHROMOSOME	81	0.574407	1.97133	0.0223315	0.0181305
GO_POSITIVE_REGULATION_OF_CHROMOSOME_SEGREGATION	32	0.682701	1.97382	0.0223315	0.0181305
GO_REGULATION_OF_CELL_DIVISION	170	0.515859	1.97817	0.0223315	0.0181305
GO_PROTEIN_DNA_COMPLEX_SUBUNIT_ORGANIZATION	207	0.508332	1.98377	0.0223315	0.0181305
GO_POSITIVE_REGULATION_OF_CELL_CYCLE_ARREST	79	0.579592	1.98387	0.0223315	0.0181305
GO_CENTROMERIC_SISTER_CHROMATID_COHESION	12	0.859631	1.98675	0.0223315	0.0181305
GO_MITOTIC_DNA_REPLICATION_CHECKPOINT	10	0.900045	1.98703	0.0223315	0.0181305
GO_SPINDLE_ELONGATION	10	0.902372	1.99216	0.0223315	0.0181305
GO_POSITIVE_REGULATION_OF_MITOTIC_CELL_CYCLE	154	0.531117	2.003	0.0223315	0.0181305
GO_NEGATIVE_REGULATION_OF_GENE_EXPRESSION_EPIGENETIC	56	0.623704	2.00677	0.0223315	0.0181305
GO_REGULATION_OF_DNA_RECOMBINATION	96	0.570825	2.00904	0.0223315	0.0181305
GO_INTERSTRAND_CROSS_LINK_REPAIR	54	0.631618	2.01639	0.0223315	0.0181305
GO_KINETOCHORE_ASSEMBLY	17	0.81474	2.02047	0.0223315	0.0181305
GO_MALE_MEIOTIC_NUCLEAR_DIVISION	47	0.650135	2.02477	0.0223315	0.0181305
GO_REGULATION_OF_CHROMOSOME_ORGANIZATION	337	0.491494	2.02533	0.0223315	0.0181305
GO_ATP_DEPENDENT_CHROMATIN_REMODELING	75	0.602192	2.02825	0.0223315	0.0181305
GO_CHROMATIN_ORGANIZATION_INVOLVED_IN_REGULATION_OF_TRANSCRIPTION	84	0.589283	2.0292	0.0223315	0.0181305
GO_REGULATION_OF_ATTACHMENT_OF_SPINDLE_MICROTUBULES_TO_KINETOCHORE	13	0.863787	2.03048	0.0223315	0.0181305
GO_MICROTUBULE_ORGANIZING_CENTER_ORGANIZATION	136	0.549525	2.03339	0.0223315	0.0181305
GO_NEGATIVE_REGULATION_OF_CELL_CYCLE_PHASE_TRANSITION	240	0.5136	2.04263	0.0223315	0.0181305
GO_NEGATIVE_REGULATION_OF_CELL_CYCLE_PROCESS	327	0.496863	2.04419	0.0223315	0.0181305
GO_G0_TO_G1_TRANSITION	43	0.669443	2.04603	0.0223315	0.0181305
GO_HOMOLOGOUS_CHROMOSOME_SEGREGATION	59	0.633179	2.05033	0.0223315	0.0181305
GO_ATTACHMENT_OF_MITOTIC_SPINDLE_MICROTUBULES_TO_KINETOCHORE	15	0.854578	2.05179	0.0223315	0.0181305
GO_POSITIVE_REGULATION_OF_DNA_REPLICATION	40	0.68696	2.07242	0.0223315	0.0181305
GO_HOMOLOGOUS_RECOMBINATION	55	0.645495	2.07314	0.0223315	0.0181305
GO_DNA_STRAND_ELONGATION_INVOLVED_IN_DNA_REPLICATION	19	0.824565	2.07349	0.0223315	0.0181305
GO_FEMALE_MEIOTIC_NUCLEAR_DIVISION	31	0.728458	2.07517	0.0223315	0.0181305
GO_DNA_REPLICATION_CHECKPOINT	17	0.836874	2.07536	0.0223315	0.0181305
GO_NEGATIVE_REGULATION_OF_MITOTIC_CELL_CYCLE	313	0.506798	2.07775	0.0223315	0.0181305
GO_SIGNAL_TRANSDUCTION_INVOLVED_IN_CELL_CYCLE_CHECKPOINT	73	0.618567	2.07903	0.0223315	0.0181305
GO_HISTONE_EXCHANGE	44	0.681254	2.07931	0.0223315	0.0181305
GO_POSITIVE_REGULATION_OF_DNA_DEPENDENT_DNA_REPLICATION	12	0.902524	2.08589	0.0223315	0.0181305
GO_REGULATION_OF_MEIOTIC_NUCLEAR_DIVISION	32	0.722059	2.08762	0.0223315	0.0181305
GO_TELOMERE_ORGANIZATION	146	0.562842	2.10215	0.0223315	0.0181305
GO_SISTER_CHROMATID_COHESION	56	0.654089	2.10453	0.0223315	0.0181305
GO_G2_DNA_DAMAGE_CHECKPOINT	35	0.713354	2.10604	0.0223315	0.0181305
GO_NUCLEOSOME_ORGANIZATION	110	0.588306	2.12042	0.0223315	0.0181305
GO_PROTEIN_LOCALIZATION_TO_KINETOCHORE	18	0.849253	2.12518	0.0223315	0.0181305
GO_REGULATION_OF_TRANSCRIPTION_INVOLVED_IN_G1_S_TRANSITION_OF_MITOTIC_CELL_CYCLE	34	0.722459	2.12546	0.0223315	0.0181305
GO_REGULATION_OF_MEIOTIC_CELL_CYCLE	51	0.672757	2.1271	0.0223315	0.0181305
GO_POSITIVE_REGULATION_OF_CELL_CYCLE_G2_M_PHASE_TRANSITION	30	0.751894	2.12895	0.0223315	0.0181305
GO_REGULATION_OF_DNA_DEPENDENT_DNA_REPLICATION	52	0.671423	2.13059	0.0223315	0.0181305
GO_POSITIVE_REGULATION_OF_CELL_CYCLE_PHASE_TRANSITION	97	0.604505	2.13377	0.0223315	0.0181305
GO_PROTEIN_LOCALIZATION_TO_CHROMOSOME_CENTROMERIC_REGION	22	0.825551	2.13684	0.0223315	0.0181305
GO_DOUBLE_STRAND_BREAK_REPAIR_VIA_BREAK_INDUCED_REPLICATION	12	0.925079	2.13801	0.0223315	0.0181305
GO_MITOTIC_G2_M_TRANSITION_CHECKPOINT	31	0.752765	2.14441	0.0223315	0.0181305
GO_REGULATION_OF_DNA_REPLICATION	111	0.592257	2.14488	0.0223315	0.0181305
GO_DNA_STRAND_ELONGATION	26	0.792935	2.14742	0.0223315	0.0181305
GO_CYTOSKELETON_DEPENDENT_CYTOKINESIS	87	0.616273	2.14787	0.0223315	0.0181305
GO_ESTABLISHMENT_OF_SPINDLE_ORIENTATION	36	0.723447	2.1481	0.0223315	0.0181305
GO_CILIARY_BASAL_BODY_PLASMA_MEMBRANE_DOCKING	94	0.611275	2.14906	0.0223315	0.0181305
GO_MITOTIC_DNA_REPLICATION	16	0.875745	2.14955	0.0223315	0.0181305
GO_POSITIVE_REGULATION_OF_CELL_CYCLE	376	0.513602	2.15389	0.0223315	0.0181305
GO_MITOTIC_DNA_INTEGRITY_CHECKPOINT	107	0.602199	2.15608	0.0223315	0.0181305
GO_CHROMATIN_ASSEMBLY_OR_DISASSEMBLY	144	0.577341	2.16148	0.0223315	0.0181305
GO_MITOTIC_CYTOKINESIS	71	0.650055	2.16689	0.0223315	0.0181305
GO_KINETOCHORE_ORGANIZATION	22	0.838422	2.17015	0.0223315	0.0181305
GO_CHROMOSOME_ORGANIZATION_INVOLVED_IN_MEIOTIC_CELL_CYCLE	68	0.659502	2.17782	0.0223315	0.0181305
GO_SPINDLE_LOCALIZATION	49	0.701702	2.18925	0.0223315	0.0181305
GO_NUCLEOSOME_ASSEMBLY	73	0.652698	2.19375	0.0223315	0.0181305
GO_CHROMATIN_REMODELING_AT_CENTROMERE	31	0.77035	2.19451	0.0223315	0.0181305
GO_CELL_CYCLE_G1_S_PHASE_TRANSITION	271	0.543364	2.19675	0.0223315	0.0181305
GO_POSITIVE_REGULATION_OF_CYTOKINESIS	40	0.733366	2.21242	0.0223315	0.0181305
GO_REGULATION_OF_CELL_CYCLE_PHASE_TRANSITION	442	0.522473	2.21725	0.0223315	0.0181305
GO_ESTABLISHMENT_OF_MITOTIC_SPINDLE_LOCALIZATION	35	0.75118	2.21771	0.0223315	0.0181305
GO_CHROMOSOME_CONDENSATION	34	0.758311	2.23094	0.0223315	0.0181305
GO_DNA_REPLICATION_INDEPENDENT_NUCLEOSOME_ORGANIZATION	38	0.743908	2.23604	0.0223315	0.0181305
GO_CYTOKINESIS	159	0.592494	2.24065	0.0223315	0.0181305
GO_DNA_GEOMETRIC_CHANGE	114	0.617343	2.2409	0.0223315	0.0181305
GO_CELL_CYCLE_G2_M_PHASE_TRANSITION	266	0.560149	2.26105	0.0223315	0.0181305
GO_DNA_INTEGRITY_CHECKPOINT	159	0.599511	2.26719	0.0223315	0.0181305
GO_MITOTIC_SPINDLE_ASSEMBLY	65	0.694658	2.26881	0.0223315	0.0181305
GO_ATTACHMENT_OF_SPINDLE_MICROTUBULES_TO_KINETOCHORE	34	0.773091	2.27442	0.0223315	0.0181305
GO_CENTROMERE_COMPLEX_ASSEMBLY	40	0.754205	2.27529	0.0223315	0.0181305
GO_CHROMOSOME_LOCALIZATION	78	0.671516	2.28291	0.0223315	0.0181305
GO_MEIOTIC_CHROMOSOME_SEGREGATION	89	0.653644	2.28507	0.0223315	0.0181305
GO_MITOTIC_METAPHASE_PLATE_CONGRESSION	47	0.733985	2.28592	0.0223315	0.0181305
GO_REGULATION_OF_CELL_CYCLE_G2_M_PHASE_TRANSITION	211	0.587537	2.29949	0.0223315	0.0181305
GO_DNA_RECOMBINATION	278	0.568567	2.30427	0.0223315	0.0181305
GO_DOUBLE_STRAND_BREAK_REPAIR	243	0.588233	2.35157	0.0223315	0.0181305
GO_SPINDLE_ASSEMBLY	113	0.650736	2.35745	0.0223315	0.0181305
GO_MEIOSIS_I_CELL_CYCLE_PROCESS	120	0.645906	2.36007	0.0223315	0.0181305
GO_RECOMBINATIONAL_REPAIR	136	0.638896	2.36408	0.0223315	0.0181305
GO_CELL_CYCLE_CHECKPOINT	217	0.603586	2.36639	0.0223315	0.0181305
GO_MITOTIC_CELL_CYCLE_CHECKPOINT	165	0.621674	2.37436	0.0223315	0.0181305
GO_NEGATIVE_REGULATION_OF_NUCLEAR_DIVISION	59	0.73611	2.38364	0.0223315	0.0181305
GO_POSITIVE_REGULATION_OF_CELL_CYCLE_PROCESS	285	0.586457	2.38522	0.0223315	0.0181305
GO_NEGATIVE_REGULATION_OF_CHROMOSOME_ORGANIZATION	132	0.645646	2.394	0.0223315	0.0181305
GO_NEGATIVE_REGULATION_OF_METAPHASE_ANAPHASE_TRANSITION_OF_CELL_CYCLE	37	0.804557	2.40243	0.0223315	0.0181305
GO_REGULATION_OF_CYTOKINESIS	90	0.689505	2.4057	0.0223315	0.0181305
GO_DNA_PACKAGING	164	0.631825	2.41155	0.0223315	0.0181305
GO_METAPHASE_PLATE_CONGRESSION	61	0.738632	2.42005	0.0223315	0.0181305
GO_REGULATION_OF_NUCLEAR_DIVISION	184	0.631133	2.42079	0.0223315	0.0181305
GO_NEGATIVE_REGULATION_OF_CHROMOSOME_SEGREGATION	44	0.806328	2.46105	0.0223315	0.0181305
GO_DNA_CONFORMATION_CHANGE	277	0.612049	2.47959	0.0223315	0.0181305
GO_REGULATION_OF_CHROMOSOME_SEPARATION	64	0.764719	2.49788	0.0223315	0.0181305
GO_CHROMOSOME_SEPARATION	91	0.714477	2.49991	0.0223315	0.0181305
GO_METAPHASE_ANAPHASE_TRANSITION_OF_CELL_CYCLE	59	0.772787	2.5024	0.0223315	0.0181305
GO_DNA_REPLICATION_INITIATION	39	0.83831	2.50931	0.0223315	0.0181305
GO_SPINDLE_ORGANIZATION	180	0.657746	2.5201	0.0223315	0.0181305
GO_CELL_CYCLE_DNA_REPLICATION	65	0.77307	2.52491	0.0223315	0.0181305
GO_ORGANELLE_FISSION	457	0.594307	2.53491	0.0223315	0.0181305
GO_MITOTIC_SPINDLE_ORGANIZATION	117	0.698806	2.54043	0.0223315	0.0181305
GO_MEIOTIC_CELL_CYCLE	248	0.635913	2.55327	0.0223315	0.0181305
GO_DNA_REPLICATION	272	0.633649	2.56324	0.0223315	0.0181305
GO_REGULATION_OF_SISTER_CHROMATID_SEGREGATION	81	0.748343	2.56827	0.0223315	0.0181305
GO_MEIOTIC_CELL_CYCLE_PROCESS	189	0.672795	2.59106	0.0223315	0.0181305
GO_MICROTUBULE_CYTOSKELETON_ORGANIZATION_INVOLVED_IN_MITOSIS	143	0.692816	2.59556	0.0223315	0.0181305
GO_DNA_DEPENDENT_DNA_REPLICATION	151	0.695585	2.61292	0.0223315	0.0181305
GO_REGULATION_OF_CHROMOSOME_SEGREGATION	101	0.741362	2.62273	0.0223315	0.0181305
GO_NUCLEAR_CHROMOSOME_SEGREGATION	260	0.659764	2.65715	0.0223315	0.0181305
GO_SISTER_CHROMATID_SEGREGATION	187	0.694159	2.67462	0.0223315	0.0181305
GO_CHROMOSOME_SEGREGATION	320	0.652267	2.67979	0.0223315	0.0181305
GO_MITOTIC_NUCLEAR_DIVISION	274	0.67096	2.7143	0.0223315	0.0181305
GO_MITOTIC_SISTER_CHROMATID_SEGREGATION	158	0.719557	2.71922	0.0223315	0.0181305
Cellular component (63 terms)
GO_TRANSFERASE_COMPLEX_TRANSFERRING_PHOSPHORUS_CONTAINING_GROUPS	246	0.356769	1.41898	0.049961	0.0401824
GO_CILIARY_BASAL_BODY	151	0.384862	1.4409	0.0494285	0.0397542
GO_TRANSCRIPTION_REGULATOR_COMPLEX	408	0.359829	1.51445	0.0166901	0.0134235
GO_PROTEIN_KINASE_COMPLEX	102	0.428624	1.52902	0.0283111	0.0227699
GO_METHYLTRANSFERASE_COMPLEX	105	0.430144	1.54562	0.0283111	0.0227699
GO_SITE_OF_DNA_DAMAGE	79	0.459986	1.58724	0.0396007	0.0318499
GO_NUCLEAR_UBIQUITIN_LIGASE_COMPLEX	43	0.539204	1.63579	0.0403133	0.032423
GO_HISTONE_METHYLTRANSFERASE_COMPLEX	77	0.480503	1.6415	0.0166342	0.0133785
GO_PROTEIN_DNA_COMPLEX	113	0.450289	1.64645	0.0166342	0.0133785
GO_ESC_E_Z_COMPLEX	16	0.678667	1.65675	0.0399418	0.0321242
GO_CLEAVAGE_FURROW	50	0.525862	1.66274	0.0166342	0.0133785
GO_INTERCELLULAR_BRIDGE	70	0.4922	1.67266	0.0166342	0.0133785
GO_NUCLEAR_MATRIX	109	0.466241	1.6884	0.0166342	0.0133785
GO_MITOTIC_SPINDLE_POLE	30	0.596433	1.70044	0.0494285	0.0397542
GO_XY_BODY	12	0.743801	1.7021	0.0488289	0.0392719
GO_CHLORIDE_CHANNEL_COMPLEX	48	0.547289	1.71043	0.0166342	0.0133785
GO_ASTER	11	0.772706	1.71333	0.0488289	0.0392719
GO_CELL_DIVISION_SITE	59	0.525423	1.71718	0.0166342	0.0133785
GO_SYNAPTONEMAL_STRUCTURE	41	0.572274	1.71943	0.0166342	0.0133785
GO_CENTRIOLAR_SATELLITE	93	0.4918	1.72089	0.0166342	0.0133785
GO_GERM_CELL_NUCLEUS	17	0.696825	1.72097	0.0488289	0.0392719
GO_FLEMMING_BODY	31	0.598078	1.72191	0.0166342	0.0133785
GO_NUCLEAR_PERIPHERY	131	0.469023	1.72324	0.0166342	0.0133785
GO_CONTRACTILE_RING	10	0.793942	1.72779	0.0166342	0.0133785
GO_COHESIN_COMPLEX	11	0.784692	1.7399	0.0396007	0.0318499
GO_NUCLEAR_HETEROCHROMATIN	30	0.612661	1.7467	0.0166342	0.0133785
GO_MICROTUBULE_PLUS_END	23	0.663704	1.77613	0.0166342	0.0133785
GO_MEIOTIC_SPINDLE	11	0.808561	1.79283	0.0166342	0.0133785
GO_PRONUCLEUS	16	0.748383	1.82694	0.0283111	0.0227699
GO_CHROMOCENTER	15	0.753696	1.82886	0.0283111	0.0227699
GO_MICROTUBULE_ASSOCIATED_COMPLEX	158	0.49196	1.85264	0.0166342	0.0133785
GO_REPLISOME	26	0.674848	1.85414	0.0166342	0.0133785
GO_CYCLIN_DEPENDENT_PROTEIN_KINASE_HOLOENZYME_COMPLEX	42	0.625609	1.88862	0.0166342	0.0133785
GO_SPINDLE_POLE_CENTROSOME	15	0.7852	1.90531	0.0166342	0.0133785
GO_MICROTUBULE	426	0.453786	1.92068	0.0166901	0.0134235
GO_DNA_POLYMERASE_COMPLEX	21	0.74519	1.93035	0.0166342	0.0133785
GO_LATERAL_ELEMENT	13	0.823941	1.93067	0.0166342	0.0133785
GO_CENTRIOLE	137	0.526954	1.94939	0.0166342	0.0133785
GO_MICROTUBULE_END	34	0.674533	1.96883	0.0166342	0.0133785
GO_DNA_PACKAGING_COMPLEX	24	0.739347	1.96986	0.0166342	0.0133785
GO_HETEROCHROMATIN	73	0.581646	1.9891	0.0166342	0.0133785
GO_MITOTIC_SPINDLE_MIDZONE	14	0.876334	2.08991	0.0166342	0.0133785
GO_MCM_COMPLEX	12	0.917921	2.10055	0.0166342	0.0133785
GO_CONDENSED_NUCLEAR_CHROMOSOME_KINETOCHORE	17	0.864369	2.13476	0.0166342	0.0133785
GO_MIDBODY	176	0.560416	2.13477	0.0166342	0.0133785
GO_NUCLEAR_CHROMOSOME_TELOMERIC_REGION	102	0.603938	2.15442	0.0166342	0.0133785
GO_NUCLEAR_REPLICATION_FORK	41	0.721142	2.16671	0.0166342	0.0133785
GO_KINESIN_COMPLEX	50	0.693591	2.19309	0.0166342	0.0133785
GO_CHROMOSOME_TELOMERIC_REGION	139	0.595383	2.2061	0.0166342	0.0133785
GO_CONDENSED_CHROMOSOME_OUTER_KINETOCHORE	14	0.934952	2.22971	0.0166342	0.0133785
GO_SPINDLE_MIDZONE	36	0.765784	2.26235	0.0166342	0.0133785
GO_MITOTIC_SPINDLE	132	0.618275	2.27605	0.0166342	0.0133785
GO_CONDENSED_NUCLEAR_CHROMOSOME_CENTROMERIC_REGION	32	0.809093	2.33079	0.0166342	0.0133785
GO_SPINDLE_MICROTUBULE	66	0.70598	2.37851	0.0166342	0.0133785
GO_SPINDLE_POLE	163	0.634022	2.39265	0.0166342	0.0133785
GO_REPLICATION_FORK	69	0.714921	2.42644	0.0166342	0.0133785
GO_SPINDLE	360	0.583654	2.43648	0.0166342	0.0133785
GO_CONDENSED_NUCLEAR_CHROMOSOME	99	0.702925	2.49027	0.0166342	0.0133785
GO_KINETOCHORE	134	0.685603	2.52738	0.0166342	0.0133785
GO_CONDENSED_CHROMOSOME_CENTROMERIC_REGION	119	0.708123	2.59038	0.0166342	0.0133785
GO_CONDENSED_CHROMOSOME	211	0.664171	2.61151	0.0166342	0.0133785
GO_CHROMOSOME_CENTROMERIC_REGION	192	0.675146	2.61768	0.0166342	0.0133785
GO_CHROMOSOMAL_REGION	328	0.635411	2.6308	0.0166342	0.0133785
Molecular function (45 terms)
GO_SMALL_GTPASE_BINDING	418	0.309556	1.30909	0.033413	0.0270576
GO_OLFACTORY_RECEPTOR_ACTIVITY	377	0.318681	1.33277	0.045884	0.0371566
GO_GATED_CHANNEL_ACTIVITY	335	0.331242	1.37813	0.033413	0.0270576
GO_GTPASE_REGULATOR_ACTIVITY	302	0.335378	1.38655	0.033413	0.0270576
GO_CADHERIN_BINDING	316	0.341152	1.41205	0.033413	0.0270576
GO_PROTEIN_SERINE_THREONINE_KINASE_ACTIVITY	430	0.36273	1.53784	0.0209006	0.0169252
GO_RHO_GTPASE_BINDING	157	0.411964	1.56312	0.0209006	0.0169252
GO_PROTEIN_C_TERMINUS_BINDING	188	0.405783	1.574	0.0209006	0.0169252
GO_PROTEIN_TYROSINE_PHOSPHATASE_ACTIVITY	101	0.457914	1.61761	0.045884	0.0371566
GO_HISTONE_METHYLTRANSFERASE_ACTIVITY	59	0.502988	1.64834	0.033413	0.0270576
GO_PROTEIN_BINDING_INVOLVED_IN_HETEROTYPIC_CELL_CELL_ADHESION	13	0.701471	1.65619	0.0209006	0.0169252
GO_FLAP_ENDONUCLEASE_ACTIVITY	10	0.744976	1.66322	0.045884	0.0371566
GO_EXONUCLEASE_ACTIVITY	82	0.491839	1.68428	0.033413	0.0270576
GO_KINESIN_BINDING	42	0.550856	1.69384	0.0209006	0.0169252
GO_HISTONE_LYSINE_N_METHYLTRANSFERASE_ACTIVITY	44	0.54752	1.70142	0.033413	0.0270576
GO_ANION_CHANNEL_ACTIVITY	85	0.498588	1.71658	0.033413	0.0270576
GO_NUCLEOSOME_BINDING	53	0.538127	1.73674	0.0209006	0.0169252
GO_EXODEOXYRIBONUCLEASE_ACTIVITY	22	0.656576	1.7392	0.045884	0.0371566
GO_G_QUADRUPLEX_DNA_BINDING	10	0.782935	1.74797	0.033413	0.0270576
GO_ANNEALING_ACTIVITY	13	0.754386	1.78113	0.0209006	0.0169252
GO_HISTONE_BINDING	232	0.447764	1.7892	0.0209006	0.0169252
GO_DNA_POLYMERASE_BINDING	18	0.709236	1.80201	0.033413	0.0270576
GO_ATPASE_ACTIVITY	410	0.425828	1.80221	0.0209006	0.0169252
GO_DAMAGED_DNA_BINDING	65	0.548735	1.815	0.0209006	0.0169252
GO_FOUR_WAY_JUNCTION_DNA_BINDING	17	0.729962	1.81826	0.045884	0.0371566
GO_ATP_DEPENDENT_MICROTUBULE_MOTOR_ACTIVITY	34	0.611014	1.8193	0.0209006	0.0169252
GO_RAC_GTPASE_BINDING	69	0.545356	1.82967	0.0209006	0.0169252
GO_MOTOR_ACTIVITY	130	0.500651	1.85733	0.0209006	0.0169252
GO_METHYL_CPG_BINDING	24	0.69197	1.86005	0.0209006	0.0169252
GO_TUBULIN_BINDING	359	0.446064	1.86536	0.0209006	0.0169252
GO_CYCLIN_DEPENDENT_PROTEIN_SERINE_THREONINE_KINASE_REGULATOR_ACTIVITY	47	0.589049	1.87057	0.0209006	0.0169252
GO_HELICASE_ACTIVITY	158	0.499467	1.89954	0.0209006	0.0169252
GO_STRUCTURAL_CONSTITUENT_OF_NUCLEAR_PORE	27	0.687128	1.92337	0.0209006	0.0169252
GO_3_5_DNA_HELICASE_ACTIVITY	19	0.75204	1.92643	0.0209006	0.0169252
GO_SINGLE_STRANDED_DNA_BINDING	109	0.539109	1.93439	0.0209006	0.0169252
GO_ATP_DEPENDENT_MICROTUBULE_MOTOR_ACTIVITY_PLUS_END_DIRECTED	16	0.78816	1.94385	0.0209006	0.0169252
GO_HISTONE_KINASE_ACTIVITY	17	0.791893	1.97252	0.0209006	0.0169252
GO_MICROTUBULE_BINDING	263	0.486988	1.97688	0.0209006	0.0169252
GO_DNA_SECONDARY_STRUCTURE_BINDING	33	0.690283	2.03797	0.0209006	0.0169252
GO_SINGLE_STRANDED_DNA_HELICASE_ACTIVITY	18	0.812602	2.06464	0.0209006	0.0169252
GO_CATALYTIC_ACTIVITY_ACTING_ON_DNA	201	0.537151	2.10192	0.0209006	0.0169252
GO_MICROTUBULE_MOTOR_ACTIVITY	76	0.654077	2.21751	0.0209006	0.0169252
GO_DNA_HELICASE_ACTIVITY	76	0.677913	2.29832	0.0209006	0.0169252
GO_DNA_REPLICATION_ORIGIN_BINDING	23	0.893745	2.38962	0.0209006	0.0169252
GO_DNA_DEPENDENT_ATPASE_ACTIVITY	106	0.671892	2.39688	0.0209006	0.0169252
C6 Oncological signature (19 terms)
NFE2L2.V2	419	0.294325	1.24419	0.0490272	0.0330398
RB_DN.V1_UP	129	0.392251	1.44871	0.0453129	0.0305367
ATF2_UP.V1_UP	182	0.396405	1.52943	0.0111801	0.00753436
ERB2_UP.V1_DN	183	0.408301	1.57442	0.0111801	0.00753436
GCNP_SHH_UP_EARLY.V1_UP	160	0.413463	1.57514	0.0111801	0.00753436
RB_P130_DN.V1_UP	125	0.424746	1.55895	0.0202768	0.0136647
MEL18_DN.V1_UP	136	0.437687	1.62468	0.0111801	0.00753436
SRC_UP.V1_DN	154	0.444583	1.68844	0.0111801	0.00753436
E2F3_UP.V1_UP	175	0.455499	1.75095	0.0111801	0.00753436
HOXA9_DN.V1_DN	177	0.467971	1.80009	0.0111801	0.00753436
VEGF_A_UP.V1_DN	188	0.471543	1.8272	0.0111801	0.00753436
PRC2_EED_UP.V1_DN	184	0.485838	1.87455	0.0111801	0.00753436
GCNP_SHH_UP_LATE.V1_UP	170	0.507869	1.94356	0.0111801	0.00753436
E2F1_UP.V1_UP	175	0.534019	2.05279	0.0111801	0.00753436
CSR_LATE_UP.V1_UP	157	0.540227	2.05116	0.0111801	0.00753436
PRC2_EZH2_UP.V1_DN	180	0.54421	2.09672	0.0111801	0.00753436
RPS14_DN.V1_DN	177	0.556037	2.13884	0.0111801	0.00753436
CORDENONSI_YAP_CONSERVED_SIGNATURE	55	0.561301	1.82008	0.0111801	0.00753436
RB_P107_DN.V1_UP	135	0.626998	2.32626	0.0111801	0.00753436
