# Supplementary material for: Integrative analysis reveals the prognostic value and functions of splicing factors implicated in hepatocellular carcinoma
Source: Sci Rep. 2021 Jul 26;11:15175. doi: 10.1038/s41598-021-94701-8 (PMC8313569; doi:10.1038/s41598-021-94701-8)
Supplement: Supplementary file 3 — Supplementary Table S3. [file 41598_2021_94701_MOESM3_ESM.xlsx]

## Sheet: ASdiff_sig_1.23
Supplementary Table 3 The detailed information of dysregulated alternative splicing events in HCC tissues compared with adjacent normal tissues.
AS events_ID	Gene Symbol	AS_ID	Splice_Type	exons	from_exon	to_exon	novel_splice	P_value
C1orf159|11|AT	C1orf159	11	AT	12	null	null	0	0.0280916
ACAP3|74|ES	ACAP3	74	ES	21	20	22	0	0.0146202
CPSF3L|80|AA	CPSF3L	80	AA	11.1	10	11.2	0	1.29462e-09
CPSF3L|82|ES	CPSF3L	82	ES	10	9	11.2	0	0.000439983
CPSF3L|94|ES	CPSF3L	94	ES	5.1:5.2:6.1:6.2	4	7.1	0	0.00451098
CPSF3L|98|AA	CPSF3L	98	AA	5.1	4	5.2	0	1.62762e-07
DVL1|141|AD	DVL1	141	AD	11.2	11.1	12	0	0.00367656
AURKAIP1|147|RI	AURKAIP1	147	RI	1.4	1.3	1.5	0	7.14749e-05
AURKAIP1|150|RI	AURKAIP1	150	RI	1.2:1.3:1.4	1.1	1.5	0	0.0107557
CCNL2|155|AT	CCNL2	155	AT	12	null	null	0	5.19233e-05
CCNL2|157|AT	CCNL2	157	AT	6.3	null	null	0	5.19233e-05
CCNL2|158|AA	CCNL2	158	AA	7.1	6.1	7.2	0	0.0013245
CCNL2|160|ES	CCNL2	160	ES	6.1:7.1	5	7.2	0	7.59367e-05
CCNL2|161|ES	CCNL2	161	ES	6.1:6.2	5	7.2	0	0.00249955
MRPL20|165|AT	MRPL20	165	AT	4	null	null	0	2.60188e-06
ATAD3B|173|AT	ATAD3B	173	AT	17	null	null	0	2.18206e-05
ATAD3A|176|AA	ATAD3A	176	AA	4.1	3	4.2	0	0.000594636
SSU72|179|AT	SSU72	179	AT	2.2	null	null	0	8.39315e-09
SSU72|180|AT	SSU72	180	AT	5	null	null	0	8.39313e-09
MIB2|183|AP	MIB2	183	AP	1	null	null	0	0.000378491
MIB2|184|AP	MIB2	184	AP	3.1	null	null	0	1.31511e-05
MIB2|192|ES	MIB2	192	ES	11	10.2	12.1	0	0.0252859
MIB2|194|ES	MIB2	194	ES	10.1:10.2	9	11	0	0.00501094
MIB2|196|ES	MIB2	196	ES	8	7	9	0	0.00486809
MIB2|198|AD	MIB2	198	AD	5.3:5.4	5.2	6	0	1.01697e-05
CDK11A|213|AD	CDK11A	213	AD	11.2	11.1	12.1	0	0.015563
SLC35E2|222|AT	SLC35E2	222	AT	8	null	null	0	0.00204024
SLC35E2|223|AT	SLC35E2	223	AT	7	null	null	0	0.00230093
NADK|228|AP	NADK	228	AP	1	null	null	0	0.00648746
NADK|229|ES	NADK	229	ES	9.2:10.1	9.1	10.2	0	7.64382e-05
C1orf86|245|AP	C1orf86	245	AP	3	null	null	0	0.0018369
C1orf86|246|AT	C1orf86	246	AT	7.2	null	null	0	8.26693e-07
C1orf86|247|AT	C1orf86	247	AT	10	null	null	0	8.26693e-07
C1orf86|250|ES	C1orf86	250	ES	6	5	7.1	0	0.000152984
C1orf86|251|ES	C1orf86	251	ES	4	3	5	0	0.00941582
MORN1|252|AT	MORN1	252	AT	8	null	null	0	1.27751e-05
MORN1|253|AT	MORN1	253	AT	17	null	null	0	3.51778e-07
MORN1|254|AT	MORN1	254	AT	13	null	null	0	0.000527927
RER1|256|AP	RER1	256	AP	1	null	null	0	3.79836e-07
TNFRSF14|289|AA	TNFRSF14	289	AA	7.1	6	7.2	0	3.01143e-07
FAM213B|290|AA	FAM213B	290	AA	6.1	5	6.2	0	0.000372629
WRAP73|320|RI	WRAP73	320	RI	11.2	11.1	11.3	0	0.000303566
CEP104|339|AT	CEP104	339	AT	23	null	null	0	0.000348068
KCNAB2|367|RI	KCNAB2	367	RI	22.2	22.1	22.3	0	0.000166
ACOT7|388|AP	ACOT7	388	AP	3	null	null	0	8.04932e-13
ACOT7|389|AP	ACOT7	389	AP	1.1	null	null	0	1.11523e-05
ACOT7|390|AP	ACOT7	390	AP	4	null	null	0	0.00472586
ACOT7|391|AP	ACOT7	391	AP	2	null	null	0	1.64259e-15
HES2|400|AT	HES2	400	AT	4.3	null	null	0	8.30072e-08
HES2|401|AT	HES2	401	AT	5	null	null	0	8.30072e-08
TNFRSF25|409|RI	TNFRSF25	409	RI	6.4	6.3	6.5	0	6.02233e-06
TNFRSF25|410|RI	TNFRSF25	410	RI	6.3:6.4	6.2	6.5	0	6.19817e-05
THAP3|486|AT	THAP3	486	AT	7	null	null	0	0.000305774
THAP3|487|AT	THAP3	487	AT	6	null	null	0	0.000305774
CAMTA1|502|AT	CAMTA1	502	AT	5	null	null	0	1.07573e-09
CAMTA1|503|AT	CAMTA1	503	AT	6	null	null	0	1.10189e-07
VAMP3|509|AP	VAMP3	509	AP	1	null	null	0	2.16849e-06
VAMP3|510|AP	VAMP3	510	AP	2	null	null	0	2.16849e-06
PARK7|523|AP	PARK7	523	AP	1.1	null	null	0	6.57291e-09
PARK7|528|AD	PARK7	528	AD	1.2	1.1	3	0	0.0318999
ERRFI1|533|RI	ERRFI1	533	RI	3.3	3.2	3.4	0	1.51414e-11
ERRFI1|534|AA	ERRFI1	534	AA	3.1:3.2:3.3	2	3.4	0	0.0020387
ERRFI1|536|ES	ERRFI1	536	ES	3.1:3.2	2	3.4	0	0.0339471
ERRFI1|538|AA	ERRFI1	538	AA	3.1	2	3.2	0	6.27871e-06
H6PD|559|AP	H6PD	559	AP	1	null	null	0	0.000608536
H6PD|560|AP	H6PD	560	AP	2	null	null	0	0.00233115
TMEM201|564|AT	TMEM201	564	AT	11	null	null	0	0.00167244
TMEM201|565|AT	TMEM201	565	AT	6.2	null	null	0	0.00167244
CLSTN1|575|ES	CLSTN1	575	ES	11	10	12	0	4.15092e-08
LZIC|586|AP	LZIC	586	AP	1	null	null	0	0.0177945
LZIC|587|AP	LZIC	587	AP	2	null	null	0	0.00571663
NMNAT1|589|AT	NMNAT1	589	AT	5	null	null	0	0.00213673
NMNAT1|590|AT	NMNAT1	590	AT	6.3	null	null	0	0.00213673
NMNAT1|591|RI	NMNAT1	591	RI	6.2	6.1	6.3	0	0.000890055
RBP7|592|ES	RBP7	592	ES	2	1	3	0	0.00234453
UBE4B|594|AT	UBE4B	594	AT	29	null	null	0	4.99571e-06
KIF1B|601|AT	KIF1B	601	AT	25	null	null	0	1.03102e-06
KIF1B|602|AT	KIF1B	602	AT	52.2	null	null	0	1.03102e-06
APITD1|613|AT	APITD1	613	AT	6	null	null	0	0.000302139
APITD1|614|AT	APITD1	614	AT	5	null	null	0	0.000302139
CASZ1|621|AT	CASZ1	621	AT	16.2	null	null	0	2.24507e-08
CASZ1|622|AT	CASZ1	622	AT	21	null	null	0	2.24507e-08
TARDBP|634|ES	TARDBP	634	ES	4	2	5	0	0.0345431
TARDBP|635|ES	TARDBP	635	ES	3	2	4	0	5.28209e-06
MASP2|636|AT	MASP2	636	AT	12	null	null	0	4.64008e-06
MASP2|637|AT	MASP2	637	AT	5	null	null	0	4.69533e-06
EXOSC10|644|RI	EXOSC10	644	RI	16.4	16.3	16.5	0	0.0107744
EXOSC10|645|RI	EXOSC10	645	RI	16.2	16.1	16.3	0	0.000455519
EXOSC10|647|ES	EXOSC10	647	ES	4	3	5	0	0.000784906
FBXO44|654|AP	FBXO44	654	AP	1	null	null	0	4.97097e-07
FBXO44|655|AP	FBXO44	655	AP	2	null	null	0	7.97446e-06
FBXO44|656|AD	FBXO44	656	AD	5.2	5.1	6	0	0.0031376
FBXO44|657|ES	FBXO44	657	ES	5.2:6	5.1	7	0	4.26543e-05
MAD2L2|665|ES	MAD2L2	665	ES	02:03:00	1	4	0	0.0215236
AGTRAP|677|ES	AGTRAP	677	ES	00:03:04.200000	1	5	0	0.019969
AGTRAP|679|ES	AGTRAP	679	ES	3	1	5	0	0.0269121
CLCN6|686|AT	CLCN6	686	AT	24	null	null	0	6.95634e-10
CLCN6|688|AT	CLCN6	688	AT	6	null	null	0	7.52462e-06
KIAA2013|694|AT	KIAA2013	694	AT	3	null	null	0	0.00250874
PLOD1|695|ES	PLOD1	695	ES	2	1	3	0	4.41549e-05
FHAD1|749|AT	FHAD1	749	AT	36	null	null	0	0.0156008
CASP9|761|ES	CASP9	761	ES	4:5:6:7	3.2	8	0	0.048795
PLEKHM2|767|ES	PLEKHM2	767	ES	7	6	8	0	0.00102348
FBLIM1|772|AT	FBLIM1	772	AT	11	null	null	0	2.96195e-09
FBLIM1|773|AT	FBLIM1	773	AT	9.2	null	null	0	2.96195e-09
ZBTB17|779|RI	ZBTB17	779	RI	9.2	9.1	9.3	0	8.75469e-06
ZBTB17|782|ES	ZBTB17	782	ES	4	3	5.2	0	0.00534363
HSPB7|788|AT	HSPB7	788	AT	5	null	null	0	0.038493
SZRD1|803|AA	SZRD1	803	AA	4.1	3	4.2	0	0.00120082
NECAP2|822|RI	NECAP2	822	RI	9.2:9.3:9.4	9.1	9.5	0	0.0220577
NECAP2|823|ES	NECAP2	823	ES	9.2:9.4	9.1	9.5	0	0.0133071
NBPF1|830|AP	NBPF1	830	AP	1	null	null	0	0.00237291
NBPF1|831|AP	NBPF1	831	AP	3	null	null	0	0.000175233
NBPF1|836|ES	NBPF1	836	ES	10:11:12:13:14:15	9	16	0	0.0233721
ATP13A2|840|ES	ATP13A2	840	ES	28	27	29	0	0.00664818
ATP13A2|841|ES	ATP13A2	841	ES	22	21	23	0	0.0126603
PADI2|844|AT	PADI2	844	AT	16	null	null	0	0.00218756
PADI4|851|AT	PADI4	851	AT	17	null	null	0	2.80959e-17
PADI4|852|AT	PADI4	852	AT	4	null	null	0	1.09205e-17
ARHGEF10L|862|ES	ARHGEF10L	862	ES	18	17	19	0	3.73023e-14
ALDH4A1|868|AP	ALDH4A1	868	AP	1	null	null	0	0.00297353
UBR4|872|AP	UBR4	872	AP	74.1	null	null	0	3.41316e-05
UBR4|875|AP	UBR4	875	AP	103.1	null	null	0	0.0331051
UBR4|876|AP	UBR4	876	AP	86.1	null	null	0	0.00185756
UBR4|877|AP	UBR4	877	AP	1	null	null	0	0.0331209
CAPZB|901|AP	CAPZB	901	AP	1	null	null	0	9.2768e-05
VWA5B1|923|AT	VWA5B1	923	AT	15	null	null	0	0.00858816
HP1BP3|936|AP	HP1BP3	936	AP	1	null	null	0	0.00162304
HP1BP3|937|AP	HP1BP3	937	AP	7.1	null	null	0	8.16505e-05
HP1BP3|938|AP	HP1BP3	938	AP	2	null	null	0	0.00567326
HP1BP3|940|AT	HP1BP3	940	AT	15	null	null	0	0.000908132
ECE1|961|AP	ECE1	961	AP	1	null	null	0	0.0133234
ECE1|963|AP	ECE1	963	AP	2	null	null	0	0.0128063
RAP1GAP|983|AA	RAP1GAP	983	AA	26.1:26.2	25.2	26.3	0	0.027188
RAP1GAP|984|AA	RAP1GAP	984	AA	26.2	25.2	26.3	0	0.00135854
RAP1GAP|992|ES	RAP1GAP	992	ES	22.1	21	22.4	0	1.67741e-06
USP48|994|AP	USP48	994	AP	12.1	null	null	0	0.00666043
USP48|995|AP	USP48	995	AP	1	null	null	0	0.00381714
USP48|996|AT	USP48	996	AT	27	null	null	0	1.30941e-08
USP48|997|AT	USP48	997	AT	11.2	null	null	0	1.30941e-08
USP48|1001|AA	USP48	1001	AA	10.1	9	10.2	0	0.00248066
CDC42|1006|ES	CDC42	1006	ES	2	1	3	0	0.00579492
C1QC|1014|AD	C1QC	1014	AD	1.3	1.2	2	0	0.000128342
EPHB2|1026|RI	EPHB2	1026	RI	17.2	17.1	17.3	0	0.000152762
KDM1A|1032|ES	KDM1A	1032	ES	3	2	4	0	0.00887343
TCEA3|1058|AP	TCEA3	1058	AP	1	null	null	0	0.000108092
TCEA3|1061|AT	TCEA3	1061	AT	12	null	null	0	4.2728e-06
LYPLA2|1073|RI	LYPLA2	1073	RI	8.2:8.3	8.1	8.4	0	0.0136026
GALE|1077|ES	GALE	1077	ES	3	2	4	1	1.10602e-05
SRRM1|1129|AD	SRRM1	1129	AD	12.2	12.1	13	0	0.00873021
SRRM1|1133|ES	SRRM1	1133	ES	04:05:00	3	6	0	5.53035e-06
C1orf63|1140|AP	C1orf63	1140	AP	2	null	null	0	2.70138e-07
C1orf63|1141|AP	C1orf63	1141	AP	1	null	null	0	1.17118e-07
C1orf63|1145|ES	C1orf63	1145	ES	5.1:5.2:6.1	4.2	6.2	0	0.0235886
C1orf63|1146|AA	C1orf63	1146	AA	6.1	4.2	6.2	0	0.0390471
TMEM57|1189|ES	TMEM57	1189	ES	05:06:00	4	7	0	0.0274153
MAN1C1|1192|AP	MAN1C1	1192	AP	4	null	null	0	4.09206e-12
MAN1C1|1193|AP	MAN1C1	1193	AP	1	null	null	0	4.09206e-12
SEPN1|1195|ES	SEPN1	1195	ES	3	2	4	0	0.0170916
MTFR1L|1196|AP	MTFR1L	1196	AP	4.1	null	null	0	2.52076e-07
MTFR1L|1197|AP	MTFR1L	1197	AP	3.1	null	null	0	0.0258873
MTFR1L|1198|AP	MTFR1L	1198	AP	1	null	null	0	4.83646e-06
MTFR1L|1208|AA	MTFR1L	1208	AA	10.1	9	10.2	0	7.73772e-05
MTFR1L|1209|AA	MTFR1L	1209	AA	10.1:10.2	9	10.3	0	1.15057e-06
MTFR1L|1210|AA	MTFR1L	1210	AA	10.2	9	10.3	0	4.06445e-09
MTFR1L|1211|ME	MTFR1L	1211	ME	5|6	4.2	7.2	0	3.79692e-06
MTFR1L|1212|AA	MTFR1L	1212	AA	7.1	4.2	7.2	0	5.53422e-05
MTFR1L|1213|ES	MTFR1L	1213	ES	6	4.2	7.2	0	7.84609e-07
MTFR1L|1214|ES	MTFR1L	1214	ES	5	4.2	7.2	0	0.000331492
UBXN11|1249|AT	UBXN11	1249	AT	12.2	null	null	0	7.59039e-06
UBXN11|1250|AT	UBXN11	1250	AT	17	null	null	0	7.59039e-06
LIN28A|1271|RI	LIN28A	1271	RI	4.2	4.1	4.3	0	0.000140858
DHDDS|1272|AT	DHDDS	1272	AT	6.2	null	null	0	2.05864e-06
DHDDS|1273|AT	DHDDS	1273	AT	10.2	null	null	0	1.24212e-14
DHDDS|1274|AT	DHDDS	1274	AT	7	null	null	0	1.00157e-10
DHDDS|1275|AA	DHDDS	1275	AA	10.1	9	10.2	0	0.0202551
DHDDS|1276|ES	DHDDS	1276	ES	6.1	5	8	0	0.0209919
PIGV|1299|AP	PIGV	1299	AP	1	null	null	0	0.004154
PIGV|1300|AP	PIGV	1300	AP	2.1	null	null	0	0.000173836
PIGV|1301|RI	PIGV	1301	RI	4.2	4.1	4.3	0	0.000521157
PIGV|1303|AD	PIGV	1303	AD	2.2:2.3	2.1	3	0	4.2459e-09
GPN2|1307|AP	GPN2	1307	AP	1.1	null	null	0	0.00514134
SLC9A1|1312|AT	SLC9A1	1312	AT	12	null	null	0	0.00120765
SLC9A1|1313|AT	SLC9A1	1313	AT	5.2	null	null	0	0.00120765
IFI6|1339|AD	IFI6	1339	AD	2.2	2.1	3	0	2.40821e-05
FAM76A|1340|AT	FAM76A	1340	AT	10	null	null	0	0.00537982
FAM76A|1341|AT	FAM76A	1341	AT	9.2	null	null	0	0.00537983
FAM76A|1344|ES	FAM76A	1344	ES	3	2	4	0	0.0092557
PPP1R8|1347|AD	PPP1R8	1347	AD	1.2:1.3	1.1	2	0	3.60392e-07
EYA3|1367|AT	EYA3	1367	AT	19	null	null	0	0.0174537
ATPIF1|1379|AT	ATPIF1	1379	AT	2.4	null	null	0	2.82687e-05
RCC1|1386|AP	RCC1	1386	AP	1	null	null	0	0.00845095
RCC1|1387|AP	RCC1	1387	AP	5	null	null	0	0.00695227
SRSF4|1425|ES	SRSF4	1425	ES	02:03:04	1	5	0	0.0052189
PUM1|1452|ES	PUM1	1452	ES	05:06:00	4	7	0	0.0447551
SNRNP40|1458|AP	SNRNP40	1458	AP	1	null	null	0	0.00019933
ZCCHC17|1461|ES	ZCCHC17	1461	ES	3	2	4	0	0.0240295
PTP4A2|1537|ES	PTP4A2	1537	ES	3	2	6	0	0.0318496
TMEM39B|1543|AT	TMEM39B	1543	AT	9.2	null	null	0	0.040453
TMEM39B|1545|AT	TMEM39B	1545	AT	10	null	null	0	0.040453
TMEM39B|1549|ES	TMEM39B	1549	ES	05:06:00	3	7.2	0	0.00220057
CCDC28B|1562|RI	CCDC28B	1562	RI	6.2	6.1	6.3	0	0.0264183
CCDC28B|1563|AA	CCDC28B	1563	AA	5.1	4	5.2	0	4.90171e-10
TMEM234|1573|RI	TMEM234	1573	RI	5.2:5.3	5.1	5.4	0	0.000105594
BSDC1|1591|RI	BSDC1	1591	RI	11.2	11.1	11.3	0	4.89824e-18
BSDC1|1603|AA	BSDC1	1603	AA	4.1	3	4.2	0	9.78715e-05
ZBTB8OS|1612|ES	ZBTB8OS	1612	ES	5	4	6	0	8.80295e-09
RBBP4|1629|AA	RBBP4	1629	AA	3.1	1	3.2	0	0.00634663
FNDC5|1641|AT	FNDC5	1641	AT	6.2	null	null	0	0.0409574
FNDC5|1642|AT	FNDC5	1642	AT	7	null	null	0	0.0366174
RNF19B|1647|AA	RNF19B	1647	AA	3.1	2	3.2	0	0.0273091
AK2|1650|AT	AK2	1650	AT	8.2	null	null	0	0.0237328
AK2|1651|AT	AK2	1651	AT	10	null	null	0	0.0202612
AK2|1652|ES	AK2	1652	ES	9	8.1	10	0	0.0020368
AK2|1653|ES	AK2	1653	ES	5	4	7	0	0.00139528
AK2|1654|ES	AK2	1654	ES	02:03:00	1	4	0	0.00184539
CSMD2|1687|AT	CSMD2	1687	AT	50	null	null	0	1.05681e-16
CSMD2|1689|AT	CSMD2	1689	AT	78	null	null	0	2.7588e-16
SMIM12|1700|AT	SMIM12	1700	AT	4.2	null	null	0	0.00228264
ZMYM6|1710|AT	ZMYM6	1710	AT	18	null	null	0	4.70624e-07
ZMYM6|1712|AT	ZMYM6	1712	AT	20	null	null	0	6.34715e-07
KIAA0319L|1718|AP	KIAA0319L	1718	AP	2.1	null	null	0	0.000683296
KIAA0319L|1719|AP	KIAA0319L	1719	AP	1	null	null	0	8.43517e-05
CLSPN|1730|AT	CLSPN	1730	AT	25	null	null	0	4.99045e-12
CLSPN|1731|AT	CLSPN	1731	AT	26	null	null	0	4.99045e-12
AGO3|1739|AT	AGO3	1739	AT	7.2	null	null	0	0.005889
TRAPPC3|1754|AD	TRAPPC3	1754	AD	1.2:1.3	1.1	2	0	6.06413e-10
MAP7D1|1756|AP	MAP7D1	1756	AP	9	null	null	0	0.000449888
MAP7D1|1757|AP	MAP7D1	1757	AP	1	null	null	0	0.0023407
STK40|1774|ES	STK40	1774	ES	2	1	3	0	1.96556e-06
OSCP1|1777|AT	OSCP1	1777	AT	7	null	null	0	0.00017268
OSCP1|1778|AT	OSCP1	1778	AT	13.2	null	null	0	0.000145472
MEAF6|1799|ES	MEAF6	1799	ES	7:8.1:9.1	5	9.2	1	0.000302867
MEAF6|1801|ES	MEAF6	1801	ES	8.1:9.1	5	9.2	0	0.000136012
MANEAL|1833|AP	MANEAL	1833	AP	1	null	null	0	0.0216599
MANEAL|1835|AA	MANEAL	1835	AA	4.1	3	4.2	0	4.68094e-06
MANEAL|1836|ES	MANEAL	1836	ES	3	2.3	4.1	0	0.00504457
INPP5B|1848|AT	INPP5B	1848	AT	7.3	null	null	0	4.66045e-07
INPP5B|1849|AT	INPP5B	1849	AT	24	null	null	0	4.64539e-07
NDUFS5|1869|AD	NDUFS5	1869	AD	1.2	1.1	2	0	0.000603101
MACF1|1881|ES	MACF1	1881	ES	107	106	108	0	1.27008e-12
PABPC4|1893|ES	PABPC4	1893	ES	11	10.2	12	0	7.37378e-05
PABPC4|1895|ES	PABPC4	1895	ES	11	10.1	12	0	0.00913793
PABPC4|1897|AD	PABPC4	1897	AD	10.2	10.1	11	0	0.0163629
PPIE|1901|AT	PPIE	1901	AT	10	null	null	0	0.000618421
PPIE|1902|AT	PPIE	1902	AT	12	null	null	0	0.000230695
PPIE|1904|AD	PPIE	1904	AD	7.2	7.1	8	0	0.000642772
TRIT1|1913|AT	TRIT1	1913	AT	12	null	null	0	0.0176311
MYCL|1975|AT	MYCL	1975	AT	2	null	null	0	1.26039e-09
MYCL|1976|AT	MYCL	1976	AT	1.4	null	null	0	1.26039e-09
CAP1|1982|AA	CAP1	1982	AA	2.1	1.2	2.2	0	0.000629638
ZNF684|2008|AT	ZNF684	2008	AT	5.2	null	null	0	3.16158e-15
ZNF684|2009|AT	ZNF684	2009	AT	6	null	null	0	3.16157e-15
NFYC|2013|AP	NFYC	2013	AP	1	null	null	0	0.00740499
NFYC|2015|AP	NFYC	2015	AP	4	null	null	0	0.00371179
NFYC|2017|AA	NFYC	2017	AA	20.1:20.2	19	20.3	0	0.00279615
NFYC|2019|AA	NFYC	2019	AA	20.1	19	20.2	0	1.20456e-05
SCMH1|2047|ES	SCMH1	2047	ES	17	16	18	0	0.0056715
SCMH1|2048|ES	SCMH1	2048	ES	10:11:00	9	12	0	0.00647381
SCMH1|2053|ES	SCMH1	2053	ES	06:07:08	5	9	0	0.0123507
PPCS|2073|AT	PPCS	2073	AT	4	null	null	0	0.000186424
PPCS|2075|AD	PPCS	2075	AD	2.2	2.1	3.1	0	9.65842e-13
PPIH|2100|AT	PPIH	2100	AT	10	null	null	0	0.0044665
LEPRE1|2107|RI	LEPRE1	2107	RI	14.2:14.3	14.1	14.4	0	0.00878046
LEPRE1|2108|AD	LEPRE1	2108	AD	14.2	14.1	14.4	0	0.00125292
C1orf50|2110|AT	C1orf50	2110	AT	4.3	null	null	0	0.0124848
ERMAP|2122|AP	ERMAP	2122	AP	3.1	null	null	0	1.04146e-05
ERMAP|2123|AP	ERMAP	2123	AP	1	null	null	0	0.000124244
ZNF691|2136|ES	ZNF691	2136	ES	2.1:2.3	1	4	0	0.00029285
EBNA1BP2|2145|AP	EBNA1BP2	2145	AP	2.1	null	null	0	6.42201e-05
EBNA1BP2|2146|AP	EBNA1BP2	2146	AP	1	null	null	0	6.42201e-05
TIE1|2162|ES	TIE1	2162	ES	7	6	9	0	0.0202125
MED8|2170|RI	MED8	2170	RI	7.2	7.1	7.3	0	0.0189937
SZT2|2176|AT	SZT2	2176	AT	5	null	null	0	0.00690087
HYI|2182|AT	HYI	2182	AT	9	null	null	0	5.13307e-11
HYI|2183|AD	HYI	2183	AD	8.2	8.1	9	0	5.43228e-10
HYI|2184|ES	HYI	2184	ES	3	2.1	4	1	0.00518899
HYI|2185|AD	HYI	2185	AD	2.2	2.1	4	1	0.00372058
PTPRF|2190|ES	PTPRF	2190	ES	14	13	15	0	0.0211396
ST3GAL3|2195|AT	ST3GAL3	2195	AT	21	null	null	0	0.000409866
ST3GAL3|2202|ES	ST3GAL3	2202	ES	16.2:19.1:19.2:20	15.1	21	0	0.0496406
IPO13|2491|AP	IPO13	2491	AP	16.1	null	null	0	1.26171e-07
IPO13|2492|AP	IPO13	2492	AP	1	null	null	0	1.31392e-07
DPH2|2496|ES	DPH2	2496	ES	4	3.2	5	0	0.00997817
DPH2|2500|AA	DPH2	2500	AA	3.1	2.1	3.2	0	0.00930629
ATP6V0B|2505|AP	ATP6V0B	2505	AP	1.1	null	null	0	0.0203857
ATP6V0B|2512|AD	ATP6V0B	2512	AD	1.2	1.1	3.2	0	0.00839581
CCDC24|2530|ES	CCDC24	2530	ES	4.1:4.2:5	3.2	6.2	0	0.00170632
CCDC24|2531|ES	CCDC24	2531	ES	4.2:5	3.2	6.2	0	0.00114248
SLC6A9|2536|AT	SLC6A9	2536	AT	16	null	null	0	0.00177365
SLC6A9|2538|AT	SLC6A9	2538	AT	17	null	null	0	0.00186537
DMAP1|2545|RI	DMAP1	2545	RI	1.2:1.3	1.1	1.4	0	0.000118427
DMAP1|2547|RI	DMAP1	2547	RI	1.2	1.1	1.3	0	5.49152e-07
ERI3|2552|ES	ERI3	2552	ES	3	2.2	5	0	3.08266e-05
RNF220|2555|AP	RNF220	2555	AP	7	null	null	0	3.10177e-05
RNF220|2557|AT	RNF220	2557	AT	10.2	null	null	0	0.0381504
RNF220|2558|AT	RNF220	2558	AT	17	null	null	0	0.0381504
RNF220|2559|AD	RNF220	2559	AD	9.2	9.1	10.1	0	3.24548e-10
TMEM53|2561|AT	TMEM53	2561	AT	5	null	null	0	3.52422e-07
TMEM53|2562|AT	TMEM53	2562	AT	3.3	null	null	0	3.52422e-07
PTCH2|2586|AT	PTCH2	2586	AT	22.2	null	null	0	0.0207063
PTCH2|2587|AT	PTCH2	2587	AT	23	null	null	0	0.00975207
EIF2B3|2588|AT	EIF2B3	2588	AT	10.2	null	null	0	2.09809e-05
EIF2B3|2589|AT	EIF2B3	2589	AT	12	null	null	0	2.09809e-05
HECTD3|2592|RI	HECTD3	2592	RI	8.2	8.1	8.3	0	9.78287e-06
MUTYH|2593|AP	MUTYH	2593	AP	3	null	null	0	0.0273014
MUTYH|2594|AP	MUTYH	2594	AP	2	null	null	0	0.0420526
MUTYH|2595|AP	MUTYH	2595	AP	1.1	null	null	0	9.86483e-05
MUTYH|2671|AA	MUTYH	2671	AA	6.4	5	6.5	0	0.00154152
CCDC163P|2685|AT	CCDC163P	2685	AT	6	null	null	0	0.000118499
AKR1A1|2696|AT	AKR1A1	2696	AT	10	null	null	0	9.78052e-18
AKR1A1|2698|ES	AKR1A1	2698	ES	2	1	3	0	1.2335e-11
NASP|2706|ES	NASP	2706	ES	9	8	10	0	2.34676e-15
GPBP1L1|2769|ES	GPBP1L1	2769	ES	2	1	3	0	3.26762e-05
IPP|2771|AT	IPP	2771	AT	9.2	null	null	0	0.00642796
IPP|2772|AT	IPP	2772	AT	10	null	null	0	0.00642796
MAST2|2775|ES	MAST2	2775	ES	10	9	11	0	0.0283465
POMGNT1|2788|ES	POMGNT1	2788	ES	9	8	10	0	0.0122603
MKNK1|2798|AP	MKNK1	2798	AP	2.1	null	null	0	0.0436151
MKNK1|2800|AP	MKNK1	2800	AP	1	null	null	0	0.00230357
MKNK1|2806|AT	MKNK1	2806	AT	17	null	null	0	0.0398517
MKNK1|2809|ES	MKNK1	2809	ES	11	10	12	0	5.46538e-06
MKNK1|2810|ES	MKNK1	2810	ES	9.1	8	10	0	9.33309e-05
MKNK1|2812|ES	MKNK1	2812	ES	7.1	5	8	0	0.0375204
MOB3C|2816|AP	MOB3C	2816	AP	1	null	null	0	0.000107812
MOB3C|2817|AP	MOB3C	2817	AP	2.1	null	null	0	0.000545166
ATPAF1|2821|ES	ATPAF1	2821	ES	09:10:00	8	11	0	4.44966e-05
EFCAB14|2823|AT	EFCAB14	2823	AT	13	null	null	0	6.29128e-05
EFCAB14|2824|AT	EFCAB14	2824	AT	11	null	null	0	6.27483e-05
CYP4A11|2845|AT	CYP4A11	2845	AT	12.3	null	null	0	8.11937e-12
CYP4A11|2850|ES	CYP4A11	2850	ES	10	9.4	11.1	0	3.96118e-08
CYP4A11|2852|ES	CYP4A11	2852	ES	9.1:9.2:9.3:9.4:10	7.2	11.1	0	2.98603e-06
CYP4A11|2853|ES	CYP4A11	2853	ES	8:9.2:9.3:9.4:10	7.2	11.1	0	3.55513e-10
CYP4A11|2857|ES	CYP4A11	2857	ES	8:9.2:9.3:9.4	7.2	11.1	0	1.67764e-05
CYP4A11|2866|ES	CYP4A11	2866	ES	6.1:6.2	5.2	7.2	0	4.94541e-14
CYP4A11|2867|ES	CYP4A11	2867	ES	6.2	5.2	7.2	0	3.42288e-10
CYP4A11|2872|ES	CYP4A11	2872	ES	5.2:7.2:9.1:9.2:9.3	5.1	9.4	0	0.00564324
CYP4A11|2876|ES	CYP4A11	2876	ES	5.2:6.2:7.2:8:9.2:9.3	5.1	9.4	0	0.0042664
CYP4A22|2890|AT	CYP4A22	2890	AT	12	null	null	0	0.000343234
CYP4A22|2892|ES	CYP4A22	2892	ES	6	5	7	0	1.76504e-11
CMPK1|2907|ES	CMPK1	2907	ES	5	4	6	0	0.0226392
SLC5A9|2911|ES	SLC5A9	2911	ES	8	7	9	0	0.000113606
CDKN2C|2942|AP	CDKN2C	2942	AP	3.1	null	null	0	0.0334544
TTC39A|2950|AT	TTC39A	2950	AT	15.5	null	null	0	1.90098e-06
TTC39A|2951|AT	TTC39A	2951	AT	21	null	null	0	2.50258e-05
OSBPL9|2969|ES	OSBPL9	2969	ES	17	15	18	0	0.00354406
OSBPL9|2977|AD	OSBPL9	2977	AD	6.2	6.1	7	0	2.08254e-07
OSBPL9|2981|ES	OSBPL9	2981	ES	5	4	6.1	0	0.0201335
NRD1|2982|AP	NRD1	2982	AP	1.1	null	null	0	0.0360592
BTF3L4|2993|AT	BTF3L4	2993	AT	7	null	null	0	0.00731493
BTF3L4|2994|ES	BTF3L4	2994	ES	5	4	6.1	0	0.00354794
BTF3L4|2997|ES	BTF3L4	2997	ES	2	1	4	0	0.00237587
ZFYVE9|3000|ES	ZFYVE9	3000	ES	6	5	7	0	0.00670783
CC2D1B|3001|AT	CC2D1B	3001	AT	24	null	null	0	0.0107416
CC2D1B|3002|AT	CC2D1B	3002	AT	25.3	null	null	0	0.0107416
ECHDC2|3021|AT	ECHDC2	3021	AT	9.2	null	null	0	1.49666e-15
ECHDC2|3022|AT	ECHDC2	3022	AT	14	null	null	0	1.26191e-15
ECHDC2|3023|ES	ECHDC2	3023	ES	13	12	14	1	6.97669e-24
ECHDC2|3024|ES	ECHDC2	3024	ES	9.1	8.1	10	0	8.03723e-17
ECHDC2|3025|AA	ECHDC2	3025	AA	6.1	5.1	6.2	0	5.3031e-05
ECHDC2|3027|ES	ECHDC2	3027	ES	4	2.1	5.1	0	0.00788292
ECHDC2|3028|ES	ECHDC2	3028	ES	3	2.1	5.1	0	6.01298e-05
ECHDC2|3029|AD	ECHDC2	3029	AD	2.2	2.1	5.1	0	0.0210407
ECHDC2|3030|ES	ECHDC2	3030	ES	4:5.1:6.1	2.1	6.2	0	7.51275e-10
ECHDC2|3031|ES	ECHDC2	3031	ES	3:5.1:6.1	2.1	6.2	0	1.8591e-11
ECHDC2|3032|ES	ECHDC2	3032	ES	2.2:5.1:6.1	2.1	6.2	0	9.84351e-11
ECHDC2|3033|ES	ECHDC2	3033	ES	5.1:6.1	2.1	6.2	0	7.62908e-09
ECHDC2|3037|ES	ECHDC2	3037	ES	5.1	2.1	6.2	0	0.00165832
SCP2|3045|ES	SCP2	3045	ES	12	11	13	0	6.58733e-20
SCP2|3048|ES	SCP2	3048	ES	3	2	4	0	0.0298928
SCP2|3050|ES	SCP2	3050	ES	2	1	3	0	1.21083e-05
SLC1A7|3053|AT	SLC1A7	3053	AT	12	null	null	0	0.000100845
MAGOH|3055|ES	MAGOH	3055	ES	3	2	4	0	0.029141
YIPF1|3071|AP	YIPF1	3071	AP	2	null	null	0	0.00072938
YIPF1|3074|ES	YIPF1	3074	ES	12	11	13	0	2.78867e-08
YIPF1|3079|ES	YIPF1	3079	ES	3	2	4	0	9.87737e-10
DIO1|3080|ES	DIO1	3080	ES	3	2.2	4	0	0.000125882
DIO1|3081|ES	DIO1	3081	ES	2.1:2.2	1.5	3	0	0.00465191
DIO1|3089|AD	DIO1	3089	AD	1.5	1.4	2.1	0	4.39752e-05
TMEM59|3108|AP	TMEM59	3108	AP	4.1	null	null	0	7.27833e-22
TMEM59|3111|AP	TMEM59	3111	AP	1.1	null	null	0	5.33905e-21
TMEM59|3121|AD	TMEM59	3121	AD	1.2	1.1	2.2	0	7.29267e-11
CYB5RL|3128|AT	CYB5RL	3128	AT	4.3	null	null	0	0.000933258
CYB5RL|3129|AT	CYB5RL	3129	AT	10	null	null	0	0.000857772
MRPL37|3138|AT	MRPL37	3138	AT	7	null	null	0	3.26833e-08
ACOT11|3145|AT	ACOT11	3145	AT	18	null	null	0	0.00269463
ACOT11|3146|AT	ACOT11	3146	AT	16	null	null	0	0.00269463
TTC22|3174|AT	TTC22	3174	AT	8	null	null	0	0.00929475
TTC22|3175|AT	TTC22	3175	AT	6	null	null	0	0.00929475
PCSK9|3185|AD	PCSK9	3185	AD	10.2	10.1	11	0	0.0254089
PCSK9|3186|ES	PCSK9	3186	ES	5	4	6	0	0.00303492
C8B|3190|ES	C8B	3190	ES	4	3	5	0	3.40025e-12
FGGY|3207|AP	FGGY	3207	AP	1	null	null	0	1.09902e-13
FGGY|3208|AP	FGGY	3208	AP	2	null	null	0	2.23023e-21
NFIA|3224|AP	NFIA	3224	AP	4.1	null	null	0	0.0436431
TM2D1|3230|AT	TM2D1	3230	AT	5	null	null	0	0.00136873
TM2D1|3232|AT	TM2D1	3232	AT	8	null	null	0	0.00136873
INADL|3237|AT	INADL	3237	AT	40.2	null	null	0	0.000188754
INADL|3239|AT	INADL	3239	AT	47.3	null	null	0	6.40814e-07
INADL|3241|ES	INADL	3241	ES	46	45	47.1	0	1.05356e-07
INADL|3244|ES	INADL	3244	ES	37	35	38.1	0	0.0442687
INADL|3245|ES	INADL	3245	ES	36	35	37	0	5.63039e-06
USP1|3251|AP	USP1	3251	AP	2	null	null	0	0.0456936
DOCK7|3253|AT	DOCK7	3253	AT	51	null	null	0	0.0203611
DOCK7|3254|AT	DOCK7	3254	AT	16	null	null	0	0.0203611
ITGB3BP|3266|ES	ITGB3BP	3266	ES	9	8	10	0	0.000694061
ITGB3BP|3267|ES	ITGB3BP	3267	ES	2	1	3	0	0.0218408
PGM1|3269|AP	PGM1	3269	AP	1	null	null	0	3.08531e-06
ROR1|3274|AT	ROR1	3274	AT	8.2	null	null	0	0.000367665
ROR1|3275|AT	ROR1	3275	AT	10	null	null	0	0.000231698
RAVER2|3279|AT	RAVER2	3279	AT	12	null	null	0	2.62101e-05
AK4|3288|AP	AK4	3288	AP	1	null	null	0	0.00728282
AK4|3289|AP	AK4	3289	AP	3	null	null	0	4.5837e-05
LEPR|3295|AT	LEPR	3295	AT	22	null	null	0	9.61609e-12
LEPR|3297|AT	LEPR	3297	AT	21	null	null	0	3.6641e-12
WDR78|3330|AT	WDR78	3330	AT	18	null	null	0	0.00622293
MIER1|3338|RI	MIER1	3338	RI	16.2:16.3	16.1	16.4	0	0.00200883
SLC35D1|3346|AT	SLC35D1	3346	AT	12	null	null	0	4.99405e-24
SLC35D1|3347|AT	SLC35D1	3347	AT	13	null	null	0	4.99412e-24
SERBP1|3354|AA	SERBP1	3354	AA	5.1	4.2	5.2	0	6.45769e-08
SERBP1|3355|AA	SERBP1	3355	AA	4.1	3	4.2	0	8.13585e-06
SRSF11|3381|RI	SRSF11	3381	RI	6.2	6.1	6.3	0	0.000781959
SRSF11|3387|ES	SRSF11	3387	ES	5:6.1:6.2:6.3:6.4	4.2	6.5	0	0.00164083
SRSF11|3389|ES	SRSF11	3389	ES	5:6.1:6.3:6.4	4.2	6.5	0	2.89622e-07
SRSF11|3391|AA	SRSF11	3391	AA	6.3:6.4	4.2	6.5	0	0.00770052
SRSF11|3392|ES	SRSF11	3392	ES	5:6.1:6.2:6.3	4.2	6.5	0	1.45982e-05
SRSF11|3396|ES	SRSF11	3396	ES	6.3	4.2	6.5	0	0.0010841
CTH|3410|ES	CTH	3410	ES	5	4	6	0	2.59784e-06
CTH|3411|ES	CTH	3411	ES	3	2	4	0	0.000736259
ZRANB2|3436|ES	ZRANB2	3436	ES	10	9	11	0	2.06915e-05
FPGT|3452|ES	FPGT	3452	ES	3	2.1	4	0	0.000653199
CRYZ|3467|ES	CRYZ	3467	ES	8	7	9	0	0.00525845
TYW3|3472|ES	TYW3	3472	ES	4	3	5	0	9.0412e-05
ACADM|3483|AT	ACADM	3483	AT	14	null	null	0	0.00017411
RABGGTB|3513|AT	RABGGTB	3513	AT	11	null	null	0	0.000192114
RABGGTB|3514|ES	RABGGTB	3514	ES	05:06:00	4.1	7	0	2.23825e-11
PIGK|3520|ES	PIGK	3520	ES	02:03:04	1	5	0	0.0333952
AK5|3524|AP	AK5	3524	AP	14	null	null	0	0.00741169
ZZZ3|3527|ES	ZZZ3	3527	ES	6	5	7	0	0.029416
USP33|3533|AA	USP33	3533	AA	15.1	14	15.2	0	0.00164627
USP33|3534|ES	USP33	3534	ES	2	1	3	0	0.00494952
NEXN|3537|AT	NEXN	3537	AT	6	null	null	0	0.00198099
NEXN|3538|AT	NEXN	3538	AT	14.3	null	null	0	0.00213443
FUBP1|3545|AA	FUBP1	3545	AA	6.1	5	6.2	0	0.00320279
IFI44|3554|AT	IFI44	3554	AT	7.2	null	null	0	0.00681151
IFI44|3555|AT	IFI44	3555	AT	9	null	null	0	0.00681151
LPHN2|3564|ES	LPHN2	3564	ES	29	27	31	1	5.85292e-06
LPHN2|3569|ES	LPHN2	3569	ES	27	26	31	0	0.00589538
PRKACB|3584|AP	PRKACB	3584	AP	1	null	null	0	3.48934e-05
PRKACB|3585|AP	PRKACB	3585	AP	2	null	null	0	2.38208e-08
GNG5|3605|ES	GNG5	3605	ES	2	1.3	3	1	7.12023e-06
CTBS|3608|AD	CTBS	3608	AD	1.2	1.1	2	0	0.00634228
ODF2L|3668|AT	ODF2L	3668	AT	20.2	null	null	0	0.0295528
ODF2L|3671|AT	ODF2L	3671	AT	3.3	null	null	0	0.0297384
44089|3687|ES	44089	3687	ES	5	4	6	0	6.3686e-08
HS2ST1|3692|AT	HS2ST1	3692	AT	6.2	null	null	0	0.0376354
PKN2|3698|AT	PKN2	3698	AT	12.4	null	null	0	0.000149964
PKN2|3699|AT	PKN2	3699	AT	22	null	null	0	0.000149964
GBP2|3712|AP	GBP2	3712	AP	1	null	null	0	2.93946e-21
GBP2|3713|AP	GBP2	3713	AP	4.1	null	null	0	2.21105e-21
TGFBR3|3739|AP	TGFBR3	3739	AP	3	null	null	0	1.07056e-07
TGFBR3|3741|AP	TGFBR3	3741	AP	4.1	null	null	0	0.00323734
TGFBR3|3742|AP	TGFBR3	3742	AP	1	null	null	0	3.91271e-10
TGFBR3|3746|ES	TGFBR3	3746	ES	5	4.2	6	0	5.74545e-10
MTF2|3772|ES	MTF2	3772	ES	2.1:2.2:2.3:3	1	4	0	0.0233734
FNBP1L|3788|RI	FNBP1L	3788	RI	16.2	16.1	16.3	0	0.000409974
BCAR3|3793|AP	BCAR3	3793	AP	11	null	null	0	0.000375631
BCAR3|3795|AP	BCAR3	3795	AP	8	null	null	0	0.0103614
ABCA4|3802|AT	ABCA4	3802	AT	53	null	null	0	0.0397964
ABCD3|3810|AT	ABCD3	3810	AT	10	null	null	0	2.06926e-20
ABCD3|3811|AT	ABCD3	3811	AT	25	null	null	0	2.05726e-20
ABCD3|3815|ES	ABCD3	3815	ES	2	1	3	0	7.272e-06
CNN3|3822|AP	CNN3	3822	AP	1.1	null	null	0	0.000211469
DPYD|3836|AT	DPYD	3836	AT	25	null	null	0	2.3236e-05
DPYD|3837|AT	DPYD	3837	AT	6	null	null	0	2.3236e-05
DPYD|3839|ES	DPYD	3839	ES	2	1	3	0	0.0129412
PALMD|3846|AT	PALMD	3846	AT	8	null	null	0	0.011144
SLC35A3|3858|AP	SLC35A3	3858	AP	1	null	null	0	0.000366015
TRMT13|3868|AT	TRMT13	3868	AT	10	null	null	0	0.025929
RTCA|3878|ES	RTCA	3878	ES	3	2.1	4	0	0.0122132
CDC14A|3883|AT	CDC14A	3883	AT	18	null	null	0	0.00960333
VCAM1|3889|AD	VCAM1	3889	AD	2.2	2.1	3	0	0.0230181
SLC30A7|3892|AT	SLC30A7	3892	AT	11.2	null	null	0	0.0278664
SLC30A7|3893|AT	SLC30A7	3893	AT	12	null	null	0	0.0278664
DPH5|3898|AD	DPH5	3898	AD	1.2	1.1	2	0	0.000261881
AMY2B|3910|ES	AMY2B	3910	ES	10	9	11	0	5.25946e-06
PRPF38B|3945|AT	PRPF38B	3945	AT	8	null	null	0	0.00126377
PRPF38B|3946|AT	PRPF38B	3946	AT	6	null	null	0	0.00126377
CLCC1|3983|ES	CLCC1	3983	ES	2	1	3.1	0	0.00652428
AMPD2|4047|AP	AMPD2	4047	AP	1	null	null	0	0.000777298
GSTM4|4050|AT	GSTM4	4050	AT	5.3	null	null	0	0.00372807
GSTM4|4051|AT	GSTM4	4051	AT	6	null	null	0	0.00373543
GSTM2|4057|AT	GSTM2	4057	AT	13	null	null	0	3.97559e-10
GSTM2|4061|AT	GSTM2	4061	AT	9	null	null	0	2.08899e-10
GSTM1|4064|AT	GSTM1	4064	AT	8	null	null	0	1.25153e-07
GSTM1|4065|AT	GSTM1	4065	AT	9	null	null	0	1.62819e-07
GSTM1|4066|ES	GSTM1	4066	ES	7	6	8	0	0.000654749
GSTM1|4070|ES	GSTM1	4070	ES	4.2	3	5	0	0.00409109
CSF1|4082|AT	CSF1	4082	AT	10	null	null	0	0.0299278
CSF1|4084|AT	CSF1	4084	AT	9	null	null	0	0.029881
CSF1|4086|AA	CSF1	4086	AA	6.1:6.2	5	6.3	0	0.0220112
AHCYL1|4088|AP	AHCYL1	4088	AP	2.1	null	null	0	0.0217742
AHCYL1|4089|AP	AHCYL1	4089	AP	1	null	null	0	0.0208548
KCNC4|4097|AA	KCNC4	4097	AA	4.1:4.2	3	4.3	0	0.0424551
KCNC4|4098|AA	KCNC4	4098	AA	4.1:4.2:4.3	3	4.4	0	0.0378304
RBM15|4101|AT	RBM15	4101	AT	1.2	null	null	0	0.00195852
RBM15|4102|AT	RBM15	4102	AT	3	null	null	0	0.00195852
RBM15|4103|ES	RBM15	4103	ES	2	1.1	3	0	0.00702667
LRIF1|4126|AP	LRIF1	4126	AP	1	null	null	0	0.0362394
DRAM2|4136|AD	DRAM2	4136	AD	1.3	1.2	2	0	0.0344807
DENND2D|4141|AP	DENND2D	4141	AP	2	null	null	0	0.027794
C1orf162|4170|AA	C1orf162	4170	AA	5.1	4	5.2	0	0.00241125
ADORA3|4174|AT	ADORA3	4174	AT	3	null	null	0	8.81282e-20
ADORA3|4175|AT	ADORA3	4175	AT	8	null	null	0	8.81282e-20
ST7L|4205|AT	ST7L	4205	AT	18	null	null	0	0.0157871
ST7L|4207|AT	ST7L	4207	AT	16.2	null	null	0	0.0157871
MOV10|4221|AP	MOV10	4221	AP	1	null	null	0	0.000774982
MOV10|4222|AP	MOV10	4222	AP	2.1	null	null	0	0.0058078
MOV10|4225|ES	MOV10	4225	ES	00:03:04.100000	2.3	4.2	0	1.30012e-05
RHOC|4238|AA	RHOC	4238	AA	2.2	1.1	2.3	0	0.000554087
RHOC|4247|ES	RHOC	4247	ES	2.2:2.3	1.1	3	0	0.0107942
SLC16A1|4265|AT	SLC16A1	4265	AT	5.2	null	null	0	5.73936e-05
SLC16A1|4266|AT	SLC16A1	4266	AT	6	null	null	0	5.73936e-05
MAGI3|4271|AT	MAGI3	4271	AT	23	null	null	0	0.0223325
CSDE1|4333|ES	CSDE1	4333	ES	6	5	7	0	0.000101184
SLC22A15|4354|AT	SLC22A15	4354	AT	12	null	null	0	0.0173907
SLC22A15|4355|AT	SLC22A15	4355	AT	6.3	null	null	0	0.0251776
CD58|4363|AA	CD58	4363	AA	5.1	4.1	5.2	0	0.0467675
GDAP2|4377|AT	GDAP2	4377	AT	14	null	null	0	5.9582e-09
GDAP2|4378|AT	GDAP2	4378	AT	13.2	null	null	0	5.9582e-09
WARS2|4383|AP	WARS2	4383	AP	1	null	null	0	0.000771172
FCGR1B|4403|ES	FCGR1B	4403	ES	02:03:00	1	4	0	0.0301348
PDE4DIP|4407|AP	PDE4DIP	4407	AP	3	null	null	0	1.1933e-10
PDE4DIP|4408|AP	PDE4DIP	4408	AP	13.1	null	null	0	4.04099e-09
PDE4DIP|4410|AT	PDE4DIP	4410	AT	11.2	null	null	0	1.17016e-15
PDE4DIP|4411|AT	PDE4DIP	4411	AT	29.2	null	null	0	0.000417697
PDE4DIP|4412|AT	PDE4DIP	4412	AT	30.3	null	null	0	5.48765e-08
PDE4DIP|4426|AD	PDE4DIP	4426	AD	13.2	13.1	14	0	0.0456215
NOTCH2NL|4437|AT	NOTCH2NL	4437	AT	7	null	null	0	0.0288227
NOTCH2NL|4438|AT	NOTCH2NL	4438	AT	9	null	null	0	0.0288227
NBPF10|4448|ES	NBPF10	4448	ES	84:85:86:87	83	88	0	0.0337012
HFE2|7272|AD	HFE2	7272	AD	3.2	3.1	4	0	0.000598512
HFE2|7277|ES	HFE2	7277	ES	2	1	3.1	0	0.00259236
POLR3GL|7278|ES	POLR3GL	7278	ES	4	3	5	0	7.15791e-07
PIAS3|7291|AT	PIAS3	7291	AT	14	null	null	0	0.00133858
RNF115|7297|ES	RNF115	7297	ES	3	2	4	0	2.55962e-21
PDZK1|7303|AP	PDZK1	7303	AP	1	null	null	0	0.000259741
PDZK1|7304|AP	PDZK1	7304	AP	2	null	null	0	0.000247493
GPR89A|7317|ES	GPR89A	7317	ES	3	1	4	0	1.87974e-08
NBPF11|7346|ES	NBPF11	7346	ES	3	2	4	0	0.00148845
NBPF12|7352|ES	NBPF12	7352	ES	60:61:62:63:64:65	59.3	66	0	0.0492287
NBPF12|7357|AD	NBPF12	7357	AD	24.2	24.1	26	0	3.61031e-07
NBPF12|7359|ES	NBPF12	7359	ES	12.2:13:14:15:16:17.1	12.1	17.2	0	4.58138e-05
NBPF12|7361|ES	NBPF12	7361	ES	6	5	7	0	1.96795e-05
NBPF12|7362|ES	NBPF12	7362	ES	4	3	5	0	0.00224408
PRKAB2|7364|ES	PRKAB2	7364	ES	3	2	4	0	0.00322216
FMO5|7366|AP	FMO5	7366	AP	2.1	null	null	0	0.00986585
FMO5|7371|ES	FMO5	7371	ES	7.1:7.2	6	8	0	4.39708e-23
FMO5|7372|ES	FMO5	7372	ES	7.2	6	8	0	1.40786e-13
FMO5|7373|RI	FMO5	7373	RI	2.3	2.2	2.4	0	5.69341e-10
FMO5|7374|RI	FMO5	7374	RI	2.2:2.3	2.1	2.4	0	4.87215e-18
CHD1L|7376|ES	CHD1L	7376	ES	10:11:12	9	13	0	0.0291909
CHD1L|7378|ES	CHD1L	7378	ES	2:3:4:5	1	6	0	0.000207292
CHD1L|7379|ES	CHD1L	7379	ES	2:3:4:5:6:7	1	8	0	1.20803e-05
ACP6|7383|AT	ACP6	7383	AT	7	null	null	0	0.00323571
ACP6|7384|AT	ACP6	7384	AT	11	null	null	0	0.00323571
NBPF15|7397|ES	NBPF15	7397	ES	04:05:00	3	6	0	4.07039e-06
BOLA1|7408|ES	BOLA1	7408	ES	2.2:3.1	2.1	3.2	0	0.0202272
MTMR11|7414|RI	MTMR11	7414	RI	17.2	17.1	17.3	0	0.000237186
VPS45|7422|ES	VPS45	7422	ES	14	13	15	0	0.0049429
VPS45|7423|ES	VPS45	7423	ES	05:06:00	4	7	0	0.024561
PLEKHO1|7426|AP	PLEKHO1	7426	AP	2	null	null	0	0.0351044
ANP32E|7431|AA	ANP32E	7431	AA	8.1	7	8.2	0	0.000394339
APH1A|7444|RI	APH1A	7444	RI	6.2	6.1	6.3	0	0.00664833
C1orf54|7456|ES	C1orf54	7456	ES	7	6	8	0	0.00714635
MRPS21|7460|AP	MRPS21	7460	AP	1	null	null	0	0.0137925
MRPS21|7461|AP	MRPS21	7461	AP	2.1	null	null	0	0.0137449
PRPF3|7465|AA	PRPF3	7465	AA	10.1	9	10.2	0	0.00945679
PRPF3|7467|ES	PRPF3	7467	ES	5	3	6	0	0.00283614
PRPF3|7468|ES	PRPF3	7468	ES	4	3	5	0	0.039431
TARS2|7475|ES	TARS2	7475	ES	08:09:00	7	10	0	1.38218e-10
ECM1|7482|ES	ECM1	7482	ES	7	6	8	0	0.0354299
ADAMTSL4|7484|AP	ADAMTSL4	7484	AP	3.1	null	null	0	0.00196715
ADAMTSL4|7485|AP	ADAMTSL4	7485	AP	1	null	null	0	0.00191725
ADAMTSL4|7486|AT	ADAMTSL4	7486	AT	16.2	null	null	0	7.57949e-12
ADAMTSL4|7487|AT	ADAMTSL4	7487	AT	20	null	null	0	7.5795e-12
ENSA|7490|AP	ENSA	7490	AP	1	null	null	0	1.43153e-21
ENSA|7493|AT	ENSA	7493	AT	6	null	null	0	0.0238095
GOLPH3L|7504|ES	GOLPH3L	7504	ES	3	2	4	0	0.00115221
ARNT|7508|AA	ARNT	7508	AA	21.1	20	21.2	0	0.00956546
ARNT|7509|ES	ARNT	7509	ES	17.2:18:19:20:21.1:21.2:22.1	17.1	22.2	0	0.00072311
SETDB1|7522|ES	SETDB1	7522	ES	7	6	8	0	0.000264071
SETDB1|7524|AD	SETDB1	7524	AD	1.2	1.1	2	0	0.00547603
CERS2|7529|AA	CERS2	7529	AA	4.1	3	4.2	0	0.0184292
FAM63A|7539|AA	FAM63A	7539	AA	4.1	2.2	4.2	1	0.00011607
PRUNE|7543|ES	PRUNE	7543	ES	04:05:06	3	7	0	0.00238267
PRUNE|7547|ES	PRUNE	7547	ES	03:04:05	1	6	0	0.0410326
CDC42SE1|7556|ES	CDC42SE1	7556	ES	5	4	6	0	0.000209209
SEMA6C|7561|ES	SEMA6C	7561	ES	9	8	10	0	0.046157
SEMA6C|7562|AD	SEMA6C	7562	AD	1.2	1.1	2	0	0.010937
SCNM1|7563|AP	SCNM1	7563	AP	1	null	null	0	1.59944e-12
SCNM1|7564|AP	SCNM1	7564	AP	2.1	null	null	0	1.59944e-12
SCNM1|7565|AD	SCNM1	7565	AD	2.2	2.1	3	0	2.16589e-08
PIP5K1A|7576|ES	PIP5K1A	7576	ES	13	12	14	0	0.0268952
PIP5K1A|7577|ES	PIP5K1A	7577	ES	13:14:00	12	15	0	0.0267385
PIP5K1A|7579|ES	PIP5K1A	7579	ES	10	9	11	0	0.00522723
PI4KB|7591|ES	PI4KB	7591	ES	5	4	6	0	1.67802e-07
PI4KB|7594|ES	PI4KB	7594	ES	02:04:05	1	6	0	0.0309669
PI4KB|7599|ES	PI4KB	7599	ES	02:03:00	1	4	0	0.000137748
PI4KB|7600|ES	PI4KB	7600	ES	2	1	4	0	0.0454131
RFX5|7608|ES	RFX5	7608	ES	9	8	11	0	0.0103505
RFX5|7610|AA	RFX5	7610	AA	6.1	5.2	6.2	0	0.0306548
TUFT1|7635|ES	TUFT1	7635	ES	6	5	7	0	0.00362642
SNX27|7646|AA	SNX27	7646	AA	12.1	11	12.2	0	0.0143713
MRPL9|7650|ES	MRPL9	7650	ES	5	4	6	0	0.00021438
OAZ3|7652|AP	OAZ3	7652	AP	3	null	null	0	0.0473149
OAZ3|7654|ES	OAZ3	7654	ES	5	4.5	6	0	0.00527964
TDRKH|7657|AP	TDRKH	7657	AP	1	null	null	0	2.71603e-05
TDRKH|7658|AP	TDRKH	7658	AP	2.1	null	null	0	0.00055426
TDRKH|7661|AT	TDRKH	7661	AT	17	null	null	0	0.000166055
TDRKH|7662|AT	TDRKH	7662	AT	15.3	null	null	0	2.87614e-07
TDRKH|7666|AD	TDRKH	7666	AD	6.3	6.2	7.1	0	0.0122666
RORC|7674|ES	RORC	7674	ES	2	1	3	0	1.92413e-06
THEM4|7675|AT	THEM4	7675	AT	2.2	null	null	0	7.70101e-06
THEM4|7676|AT	THEM4	7676	AT	7	null	null	0	7.70101e-06
THEM4|7677|ES	THEM4	7677	ES	3	2.1	4	0	0.0482113
S100A4|7711|AP	S100A4	7711	AP	2	null	null	0	8.85092e-05
S100A16|7726|AD	S100A16	7726	AD	2.2	2.1	4	0	0.036676
S100A13|7731|AP	S100A13	7731	AP	6	null	null	0	8.41467e-05
S100A13|7732|AP	S100A13	7732	AP	1	null	null	0	0.0395542
S100A13|7734|AP	S100A13	7734	AP	7	null	null	0	0.0015957
S100A13|7735|ES	S100A13	7735	ES	5	4	8	0	0.00263207
CHTOP|7742|AP	CHTOP	7742	AP	3.1	null	null	0	0.0232394
CHTOP|7743|AP	CHTOP	7743	AP	1	null	null	0	0.0232394
CHTOP|7746|AT	CHTOP	7746	AT	5	null	null	0	0.000395762
CHTOP|7747|AT	CHTOP	7747	AT	4.5	null	null	0	0.000395762
CHTOP|7748|AD	CHTOP	7748	AD	4.3:4.4	4.2	5	0	0.0395514
CHTOP|7750|RI	CHTOP	7750	RI	4.3	4.2	4.4	0	0.00013002
CHTOP|7751|AA	CHTOP	7751	AA	4.1	3.2	4.2	0	0.000983242
INTS3|7756|AP	INTS3	7756	AP	1.1	null	null	0	0.024302
INTS3|7758|RI	INTS3	7758	RI	27.2	27.1	27.3	0	6.05966e-13
SLC39A1|7764|AP	SLC39A1	7764	AP	3	null	null	0	2.02394e-05
SLC39A1|7765|AP	SLC39A1	7765	AP	4.1	null	null	0	0.00424373
CREB3L4|7772|RI	CREB3L4	7772	RI	6.2	6.1	6.3	0	5.82524e-10
CREB3L4|7774|AD	CREB3L4	7774	AD	3.2	3.1	4	0	0.0365093
JTB|7776|RI	JTB	7776	RI	2.2	2.1	2.3	0	6.0312e-15
JTB|7777|RI	JTB	7777	RI	1.2	1.1	1.3	0	0.0129121
C1orf43|7799|AT	C1orf43	7799	AT	7	null	null	0	1.29117e-11
C1orf43|7800|ES	C1orf43	7800	ES	4	3	5	0	1.95039e-10
UBAP2L|7813|AT	UBAP2L	7813	AT	26	null	null	0	2.12217e-09
UBAP2L|7814|AT	UBAP2L	7814	AT	29	null	null	0	1.9984e-10
UBAP2L|7816|AD	UBAP2L	7816	AD	6.2	6.1	7	0	0.000862242
HAX1|7823|ES	HAX1	7823	ES	2.2:2.3	1	3.2	0	0.0354086
ATP8B2|7832|AT	ATP8B2	7832	AT	31	null	null	0	0.00726922
ATP8B2|7833|AT	ATP8B2	7833	AT	16	null	null	0	0.0328504
IL6R|7834|ES	IL6R	7834	ES	9	8	10	0	0.0199618
KCNN3|7841|AP	KCNN3	7841	AP	3	null	null	0	0.0406662
PBXIP1|7849|ES	PBXIP1	7849	ES	2.1:2.2:3.1:3.2:4:5.1	1	5.2	0	0.0463247
SHC1|7856|AA	SHC1	7856	AA	11.1	10	11.2	0	2.63441e-06
FLAD1|7863|AT	FLAD1	7863	AT	2.3	null	null	0	2.54848e-14
FLAD1|7864|AT	FLAD1	7864	AT	4.4	null	null	0	2.31181e-06
FLAD1|7865|AT	FLAD1	7865	AT	6.3	null	null	0	0.000238087
FLAD1|7867|RI	FLAD1	7867	RI	4.2	4.1	4.3	0	8.92809e-09
FLAD1|7868|ES	FLAD1	7868	ES	3	2.2	4.1	0	0.000609147
FLAD1|7874|RI	FLAD1	7874	RI	1.2	1.1	1.3	0	0.000930466
ZBTB7B|7875|AP	ZBTB7B	7875	AP	6.1	null	null	0	0.000604269
ZBTB7B|7878|ES	ZBTB7B	7878	ES	5	2.2	6.2	0	6.47545e-14
DCST1|7886|AT	DCST1	7886	AT	18	null	null	0	2.1763e-05
ADAM15|7894|AD	ADAM15	7894	AD	22.2	22.1	23	0	6.5439e-06
ADAM15|7896|ES	ADAM15	7896	ES	22.1	21.2	23	0	0.00781117
ADAM15|7897|ES	ADAM15	7897	ES	21.1:21.2	20	22.1	0	9.65112e-07
ADAM15|7898|ES	ADAM15	7898	ES	21.2	20	22.1	0	8.43645e-05
ADAM15|7899|AA	ADAM15	7899	AA	21.1	20	21.2	0	0.0206538
ADAM15|7900|ES	ADAM15	7900	ES	21.1:21.2:22.1:22.2	20	23	0	0.0428089
ADAM15|7903|ES	ADAM15	7903	ES	21.1:21.2:22.1	20	23	0	6.06098e-11
ADAM15|7904|ES	ADAM15	7904	ES	21.2:22.1	20	23	0	3.65952e-08
ADAM15|7906|ES	ADAM15	7906	ES	21.1:21.2	20	23	0	9.98708e-05
ADAM15|7907|ES	ADAM15	7907	ES	21.2	20	23	0	0.00866855
ADAM15|7910|ES	ADAM15	7910	ES	20:21.1:21.2:22.1:22.2	19	23	0	0.0135473
ADAM15|7911|ES	ADAM15	7911	ES	20:21.2:22.1:22.2	19	23	0	0.000678925
ADAM15|7919|ES	ADAM15	7919	ES	00:20:21.200000	19	23	0	1.33889e-05
ADAM15|7930|ES	ADAM15	7930	ES	4	3.2	5.1	0	0.00162695
EFNA4|7934|AA	EFNA4	7934	AA	4.1:4.2	3	4.3	0	0.02257
EFNA1|7939|ES	EFNA1	7939	ES	3	2	4	0	0.00355847
SLC50A1|7940|AP	SLC50A1	7940	AP	1	null	null	0	8.71492e-22
SLC50A1|7941|AP	SLC50A1	7941	AP	2	null	null	0	9.03428e-22
SLC50A1|7942|ES	SLC50A1	7942	ES	5	4	6	0	8.30617e-05
SLC50A1|7944|ES	SLC50A1	7944	ES	4	3	5	0	1.45161e-10
DPM3|7946|AP	DPM3	7946	AP	1	null	null	0	7.23303e-20
DPM3|7947|AA	DPM3	7947	AA	2.2	1	2.3	0	9.49367e-05
TRIM46|7951|AT	TRIM46	7951	AT	11	null	null	0	0.00247333
TRIM46|7953|AT	TRIM46	7953	AT	13	null	null	0	0.000140858
THBS3|8028|ES	THBS3	8028	ES	12	11	13	0	0.0207497
THBS3|8031|ES	THBS3	8031	ES	6	5	7.1	0	0.0322693
MTX1|8038|ES	MTX1	8038	ES	4	3	5	0	8.40214e-09
GBA|8040|AP	GBA	8040	AP	2.1	null	null	0	0.0358509
GBA|8041|AP	GBA	8041	AP	1	null	null	0	0.0367897
GBA|8042|ES	GBA	8042	ES	5	4	6	0	0.00479459
GBA|8045|ES	GBA	8045	ES	2.2:3	1	4	0	0.0213283
FAM189B|8047|ES	FAM189B	8047	ES	6.2:7:8:9	5	10	0	0.000327398
FAM189B|8049|ES	FAM189B	8049	ES	2	1	3	0	0.0129335
FAM189B|8050|ES	FAM189B	8050	ES	02:03:04	1	5	0	1.06855e-07
SCAMP3|8052|ES	SCAMP3	8052	ES	2	1	3	0	1.21322e-08
CLK2|8053|AP	CLK2	8053	AP	1	null	null	0	3.91825e-05
CLK2|8054|AP	CLK2	8054	AP	2	null	null	0	2.70332e-05
CLK2|8056|AA	CLK2	8056	AA	4.1	3	4.2	0	7.10753e-05
FDPS|8059|ES	FDPS	8059	ES	00:02:03.100000	1.2	3.2	1	0.0284974
FDPS|8060|AA	FDPS	8060	AA	3.1	1.2	3.2	1	0.000277185
FDPS|8068|ES	FDPS	8068	ES	1.2:2	1.1	3.1	1	0.00722224
FDPS|8069|ES	FDPS	8069	ES	2	1.1	3.1	1	2.23697e-08
FDPS|8070|AD	FDPS	8070	AD	1.2	1.1	3.1	1	8.85898e-05
FDPS|8072|ES	FDPS	8072	ES	00:02:03.100000	1.1	3.2	0	9.05144e-06
FDPS|8074|AA	FDPS	8074	AA	3.1	1.1	3.2	1	0.00556871
FDPS|8075|AD	FDPS	8075	AD	1.2	1.1	3.2	1	4.10676e-09
RUSC1|8077|AP	RUSC1	8077	AP	1	null	null	0	0.0185989
RUSC1|8078|AP	RUSC1	8078	AP	3.1	null	null	0	0.0405721
ASH1L|8088|ES	ASH1L	8088	ES	4	3	5	0	0.0168167
MSTO1|8089|AT	MSTO1	8089	AT	14	null	null	0	0.000120864
MSTO1|8090|AT	MSTO1	8090	AT	18.3	null	null	0	0.000120864
MSTO1|8092|AD	MSTO1	8092	AD	13.2	13.1	14	0	8.76812e-08
MSTO1|8093|ES	MSTO1	8093	ES	4.2:5	4.1	6	0	0.00285327
YY1AP1|8095|AP	YY1AP1	8095	AP	3.1	null	null	0	0.037238
YY1AP1|8104|AA	YY1AP1	8104	AA	12.1	11	12.2	0	2.95063e-08
YY1AP1|8106|AA	YY1AP1	8106	AA	10.1	9	10.2	0	0.000383836
YY1AP1|8114|ES	YY1AP1	8114	ES	3.2	2	4.1	0	0.00265273
DAP3|8116|AP	DAP3	8116	AP	2.1	null	null	0	1.97766e-07
DAP3|8117|AP	DAP3	8117	AP	1	null	null	0	3.39837e-07
DAP3|8122|ES	DAP3	8122	ES	4	3	5.1	0	0.00679205
DAP3|8123|AD	DAP3	8123	AD	2.3	2.2	3	0	0.000570866
GON4L|8126|AT	GON4L	8126	AT	33	null	null	0	0.00691384
GON4L|8127|AT	GON4L	8127	AT	22.2	null	null	0	0.00691384
KIAA0907|8136|RI	KIAA0907	8136	RI	13.2	13.1	13.3	0	0.000268004
KIAA0907|8137|AA	KIAA0907	8137	AA	10.1	9	10.2	0	0.00325711
LMNA|8178|AT	LMNA	8178	AT	19.3	null	null	0	1.11239e-05
LMNA|8179|AT	LMNA	8179	AT	17.2	null	null	0	1.11239e-05
PMF1|8197|ES	PMF1	8197	ES	8.1:8.2	7	10	0	0.0385355
PMF1|8200|ES	PMF1	8200	ES	6	5	7	0	0.000204211
PMF1|8202|ES	PMF1	8202	ES	02:03:04	1	5	0	0.00501208
SMG5|8216|ES	SMG5	8216	ES	10:11:12:13:14:15:16:17:18:19:20:21:22.1	9	22.2	0	0.00602157
C1orf85|8221|AT	C1orf85	8221	AT	6.3	null	null	0	7.80802e-07
C1orf85|8222|AT	C1orf85	8222	AT	7	null	null	0	7.80802e-07
C1orf85|8223|ES	C1orf85	8223	ES	5.1:5.2	4	6.1	1	7.10026e-06
C1orf85|8233|ES	C1orf85	8233	ES	2.1	1	3.1	0	0.00140428
MEF2D|8271|AP	MEF2D	8271	AP	1	null	null	0	0.0233637
MEF2D|8277|ME	MEF2D	8277	ME	5|6	4	7	0	0.000117203
APOA1BP|8287|AT	APOA1BP	8287	AT	6	null	null	0	0.000312342
GPATCH4|8298|ES	GPATCH4	8298	ES	3	2.2	4	0	0.00035025
GPATCH4|8299|AA	GPATCH4	8299	AA	2.1	1	2.2	0	0.0114604
RRNAD1|8313|RI	RRNAD1	8313	RI	2.2	2.1	2.3	0	0.0135793
RRNAD1|8314|AA	RRNAD1	8314	AA	2.1:2.2	1	2.3	0	0.0083702
RRNAD1|8315|ES	RRNAD1	8315	ES	2.1	1	2.3	0	0.00447232
HDGF|8318|AP	HDGF	8318	AP	2	null	null	0	2.10945e-05
HDGF|8323|AD	HDGF	8323	AD	1.2	1.1	4	0	0.0228539
ARHGEF11|8336|AP	ARHGEF11	8336	AP	1	null	null	0	0.00366125
IFI16|8397|ES	IFI16	8397	ES	08:09:00	7	10	0	0.00116098
IFI16|8398|ES	IFI16	8398	ES	9	7	10	0	0.00718817
IFI16|8399|ES	IFI16	8399	ES	8	7	10	0	0.000219132
DUSP23|8409|AP	DUSP23	8409	AP	2.1	null	null	0	4.31053e-11
DUSP23|8410|AP	DUSP23	8410	AP	1.1	null	null	0	4.31053e-11
IGSF8|8426|AA	IGSF8	8426	AA	7.1	6	7.2	0	9.44164e-13
DCAF8|8436|AP	DCAF8	8436	AP	1	null	null	0	0.0408164
DCAF8|8439|AT	DCAF8	8439	AT	10.2	null	null	0	5.00369e-09
DCAF8|8440|AT	DCAF8	8440	AT	21	null	null	0	5.0037e-09
DCAF8|8441|ES	DCAF8	8441	ES	18	17	19	0	2.24253e-06
DCAF8|8442|ES	DCAF8	8442	ES	15	14	16	0	0.0170093
DCAF8|8443|ES	DCAF8	8443	ES	8.1:8.2	7.3	9	1	1.81616e-05
DCAF8|8447|ES	DCAF8	8447	ES	7.2:7.3:8.1:8.2	7.1	9	1	0.0121695
DCAF8|8448|ES	DCAF8	8448	ES	7.2:8.1:8.2	7.1	9	1	0.00149116
DCAF8|8451|AD	DCAF8	8451	AD	7.2:7.3	7.1	9	1	0.0014257
DCAF8|8452|AD	DCAF8	8452	AD	7.2:7.3	7.1	8.1	0	0.0375683
DCAF8|8453|AD	DCAF8	8453	AD	7.2	7.1	8.1	0	0.00668562
PEX19|8454|AP	PEX19	8454	AP	1	null	null	0	5.17703e-17
NCSTN|8464|ES	NCSTN	8464	ES	07:08:09	6	10	0	9.88111e-05
LY9|8500|AT	LY9	8500	AT	4	null	null	0	0.00451568
LY9|8502|AT	LY9	8502	AT	12	null	null	0	0.0118098
TSTD1|8524|AP	TSTD1	8524	AP	1	null	null	0	2.49206e-06
TSTD1|8525|RI	TSTD1	8525	RI	3.2	3.1	3.3	0	0.00866942
TSTD1|8526|ES	TSTD1	8526	ES	2.2:2.3	1	3.1	0	0.0139833
TSTD1|8527|ES	TSTD1	8527	ES	2.3	1	3.1	0	1.97801e-07
TSTD1|8528|AA	TSTD1	8528	AA	2.2	1	2.3	0	0.00133548
NIT1|8555|AT	NIT1	8555	AT	8	null	null	0	7.38072e-09
NIT1|8556|AT	NIT1	8556	AT	7	null	null	0	7.38072e-09
NIT1|8557|AD	NIT1	8557	AD	1.2	1.1	2	0	0.00458343
DEDD|8558|AP	DEDD	8558	AP	2	null	null	0	0.0193417
PPOX|8570|ES	PPOX	8570	ES	9	8	10	0	0.000301048
PPOX|8571|ES	PPOX	8571	ES	4:5:6:7	3	8	0	0.0276853
PPOX|8572|ES	PPOX	8572	ES	4:5:6:7:8:9:10	3	11	0	9.22682e-06
PPOX|8581|ES	PPOX	8581	ES	3:4:5:6:7:8:9:10	2	11	0	5.77375e-06
B4GALT3|8588|AA	B4GALT3	8588	AA	3.1	2.2	3.2	0	0.00086078
B4GALT3|8589|AA	B4GALT3	8589	AA	2.1	1	2.2	0	0.00271549
NDUFS2|8598|ES	NDUFS2	8598	ES	3	2	4	0	3.43978e-05
FCER1G|8599|AT	FCER1G	8599	AT	5	null	null	0	2.06348e-10
APOA2|8605|AA	APOA2	8605	AA	3.1:3.2	2	3.3	0	1.58142e-09
APOA2|8609|ES	APOA2	8609	ES	3.3	2	4.1	0	7.3697e-07
APOA2|8613|ES	APOA2	8613	ES	00:02:03.100000	1.1	3.2	0	0.0413084
APOA2|8614|ES	APOA2	8614	ES	1.2:2	1.1	3.2	0	4.0544e-07
APOA2|8615|ES	APOA2	8615	ES	2	1.1	3.2	0	2.28644e-10
NR1I3|8622|AT	NR1I3	8622	AT	7.2	null	null	0	5.31839e-26
NR1I3|8624|AT	NR1I3	8624	AT	6.8	null	null	0	5.31839e-26
NR1I3|8626|RI	NR1I3	8626	RI	6.5:6.6	6.4	6.7	0	1.77186e-19
NR1I3|8627|AA	NR1I3	8627	AA	6.6	6.4	6.7	0	1.21342e-08
NR1I3|8628|RI	NR1I3	8628	RI	6.5	6.4	6.6	0	1.39664e-22
NR1I3|8629|RI	NR1I3	8629	RI	6.2:6.3	6.1	6.4	0	7.63903e-21
NR1I3|8630|AA	NR1I3	8630	AA	6.3	6.1	6.4	0	0.00141046
NR1I3|8631|RI	NR1I3	8631	RI	6.2:6.3:6.4:6.5	6.1	6.6	0	9.92314e-21
NR1I3|8632|AA	NR1I3	8632	AA	6.3:6.4:6.5	6.1	6.6	0	3.28359e-11
NR1I3|8633|AA	NR1I3	8633	AA	6.4:6.5	6.1	6.6	0	1.14907e-12
NR1I3|8634|AD	NR1I3	8634	AD	6.2:6.3:6.4	6.1	6.6	0	3.99228e-12
NR1I3|8635|ES	NR1I3	8635	ES	6.3:6.4	6.1	6.6	0	9.42727e-10
NR1I3|8636|ES	NR1I3	8636	ES	6.4	6.1	6.6	0	5.21155e-06
NR1I3|8637|RI	NR1I3	8637	RI	6.2:6.3:6.4:6.5:6.6	6.1	6.7	0	2.6768e-19
NR1I3|8638|AA	NR1I3	8638	AA	6.3:6.4:6.5:6.6	6.1	6.7	0	4.77962e-06
NR1I3|8639|AA	NR1I3	8639	AA	6.4:6.5:6.6	6.1	6.7	0	8.57798e-09
NR1I3|8640|ES	NR1I3	8640	ES	6.2:6.3:6.4:6.6	6.1	6.7	0	2.93044e-08
NR1I3|8641|ES	NR1I3	8641	ES	6.3:6.4:6.6	6.1	6.7	0	2.83236e-16
NR1I3|8642|ES	NR1I3	8642	ES	6.4:6.6	6.1	6.7	0	1.9473e-14
NR1I3|8643|AA	NR1I3	8643	AA	6.6	6.1	6.7	0	3.9533e-08
NR1I3|8644|AD	NR1I3	8644	AD	6.2:6.3:6.4	6.1	6.7	0	5.63702e-13
NR1I3|8645|ES	NR1I3	8645	ES	6.3:6.4	6.1	6.7	0	4.72107e-13
NR1I3|8646|ES	NR1I3	8646	ES	6.4	6.1	6.7	0	1.13679e-10
NR1I3|8647|RI	NR1I3	8647	RI	6.2	6.1	6.3	0	1.56442e-22
NR1I3|8648|ES	NR1I3	8648	ES	4	3	5	0	5.40411e-06
NR1I3|8652|ES	NR1I3	8652	ES	2.1:2.2	1	3	0	1.2844e-20
SDHC|8660|ES	SDHC	8660	ES	6	5	7	0	7.3492e-06
SDHC|8663|ES	SDHC	8663	ES	3	2	5	0	0.000769761
SDHC|8665|ES	SDHC	8665	ES	02:03:00	1	5	0	0.000952848
UHMK1|8745|AP	UHMK1	8745	AP	2	null	null	0	0.0449441
UAP1|8749|AA	UAP1	8749	AA	9.1	8	9.2	0	0.0134614
UAP1|8750|ES	UAP1	8750	ES	9.1:9.2	8	10	0	1.60875e-08
UAP1|8751|ES	UAP1	8751	ES	9.2	8	10	0	3.87387e-07
HSD17B7|8757|ES	HSD17B7	8757	ES	7	6	8	0	0.045104
TMCO1|8805|AP	TMCO1	8805	AP	4.1	null	null	0	5.83809e-05
TMCO1|8810|AD	TMCO1	8810	AD	4.2	4.1	5	0	1.21438e-05
UCK2|8811|AP	UCK2	8811	AP	1	null	null	0	0.000265266
UCK2|8812|AP	UCK2	8812	AP	4.1	null	null	0	0.000363849
POGK|8824|ES	POGK	8824	ES	4	3	5	0	0.0112182
MPZL1|8873|ES	MPZL1	8873	ES	03:04:05	2	6	0	0.0111616
DCAF6|8883|ES	DCAF6	8883	ES	12	10	13.1	0	1.6319e-10
DCAF6|8884|ES	DCAF6	8884	ES	11	10	13.1	0	0.00265
DCAF6|8887|ES	DCAF6	8887	ES	13.1	10	14	0	7.23451e-18
TIPRL|8901|AT	TIPRL	8901	AT	8	null	null	0	0.000147735
TIPRL|8902|AT	TIPRL	8902	AT	5	null	null	0	0.000147734
ATP1B1|8907|AP	ATP1B1	8907	AP	2.1	null	null	0	0.0420603
BLZF1|8916|AT	BLZF1	8916	AT	7.2	null	null	0	0.000945011
BLZF1|8917|AT	BLZF1	8917	AT	8	null	null	0	0.000177081
SELP|8930|AT	SELP	8930	AT	18	null	null	0	0.0233222
C1orf112|8955|AT	C1orf112	8955	AT	26	null	null	0	0.0179511
SCYL3|8960|ES	SCYL3	8960	ES	12	11	13	0	0.000915854
KIFAP3|8962|AP	KIFAP3	8962	AP	1	null	null	0	0.00345477
GORAB|8967|AT	GORAB	8967	AT	5	null	null	0	3.07485e-07
FMO3|8976|ES	FMO3	8976	ES	03:04:00	2	5	0	9.54723e-12
FMO3|8977|ES	FMO3	8977	ES	4	2	5	0	1.9504e-06
FMO3|8978|ES	FMO3	8978	ES	3	2	4	0	2.02195e-11
FMO3|8979|AD	FMO3	8979	AD	1.2	1.1	2	0	4.75742e-05
PRRC2C|8988|ES	PRRC2C	8988	ES	34	33	35	0	0.00030574
VAMP4|8994|RI	VAMP4	8994	RI	8.2	8.1	8.3	0	0.00108694
METTL13|8996|ES	METTL13	8996	ES	2.2:3.1	2.1	3.2	0	0.0094808
METTL13|8997|RI	METTL13	8997	RI	1.2	1.1	1.3	0	5.07084e-07
METTL13|8998|AD	METTL13	8998	AD	1.2:1.3	1.1	2.1	0	0.00129811
PIGC|9006|RI	PIGC	9006	RI	1.2:1.3	1.1	1.4	0	4.4343e-06
RFWD2|9054|ES	RFWD2	9054	ES	9	8	10	0	8.0941e-05
SEC16B|9067|AP	SEC16B	9067	AP	1	null	null	0	0.0213387
RALGPS2|9094|ES	RALGPS2	9094	ES	15	14	16	0	1.01531e-05
TOR3A|9100|AA	TOR3A	9100	AA	2.1	1	2.2	0	3.80398e-05
SOAT1|9111|ES	SOAT1	9111	ES	2	1	3	0	0.0449441
TOR1AIP2|9125|ES	TOR1AIP2	9125	ES	3	2	4	0	0.0039443
TOR1AIP1|9127|AA	TOR1AIP1	9127	AA	3.1	2	3.2	0	0.0319575
STX6|9135|ES	STX6	9135	ES	02:03:00	1	4	0	0.00402956
MR1|9138|ES	MR1	9138	ES	4	3.2	5	0	0.000126782
GLUL|9148|AD	GLUL	9148	AD	1.3:1.4	1.2	2	0	1.21756e-08
RNASEL|9155|AT	RNASEL	9155	AT	6	null	null	0	0.0130713
RNASEL|9156|AT	RNASEL	9156	AT	8	null	null	0	0.0130713
NPL|9164|ES	NPL	9164	ES	12	11	13	1	0.00253987
LAMC2|9169|AT	LAMC2	9169	AT	22.2	null	null	0	9.78166e-09
LAMC2|9170|AT	LAMC2	9170	AT	23	null	null	0	9.92558e-09
SMG7|9178|ES	SMG7	9178	ES	20	19	21	0	0.0321445
SMG7|9179|AD	SMG7	9179	AD	16.2	16.1	17	0	0.0319967
COLGALT2|9202|AT	COLGALT2	9202	AT	13	null	null	0	0.000176665
COLGALT2|9203|AT	COLGALT2	9203	AT	12	null	null	0	0.000208443
TSEN15|9204|AD	TSEN15	9204	AD	5.2	5.1	6	0	0.0348291
TSEN15|9206|ES	TSEN15	9206	ES	5.1:5.2	3	6	0	0.00218999
RNF2|9211|ES	RNF2	9211	ES	4	3	5	0	0.0176847
IVNS1ABP|9218|ES	IVNS1ABP	9218	ES	9	8	10	0	1.25063e-09
RGS1|9234|AT	RGS1	9234	AT	5	null	null	0	4.39944e-06
RGS1|9235|AT	RGS1	9235	AT	4.2	null	null	0	4.47843e-06
UCHL5|9237|AP	UCHL5	9237	AP	1	null	null	0	7.65985e-07
UCHL5|9238|AP	UCHL5	9238	AP	2	null	null	0	3.84757e-06
UCHL5|9239|AT	UCHL5	9239	AT	14	null	null	0	3.7397e-09
UCHL5|9240|AT	UCHL5	9240	AT	15	null	null	0	1.05101e-09
UCHL5|9246|ES	UCHL5	9246	ES	13.2	12	15	1	4.84523e-07
CFH|9275|AT	CFH	9275	AT	23	null	null	0	3.76083e-05
CFH|9276|AT	CFH	9276	AT	10	null	null	0	3.76083e-05
CFHR3|9278|AT	CFHR3	9278	AT	5.2	null	null	0	0.0245489
CFHR3|9279|AT	CFHR3	9279	AT	7	null	null	0	0.0250261
CFHR3|9282|ES	CFHR3	9282	ES	4	3	6	0	0.0341989
ASPM|9286|ES	ASPM	9286	ES	18	17	19	0	4.79482e-05
PTPRC|9320|AT	PTPRC	9320	AT	34	null	null	0	1.64707e-05
PTPRC|9321|AT	PTPRC	9321	AT	4	null	null	0	1.36823e-05
NR5A2|9331|ES	NR5A2	9331	ES	2	1	5.1	0	2.15384e-07
DDX59|9334|AT	DDX59	9334	AT	10	null	null	0	0.00978481
LAD1|9370|AD	LAD1	9370	AD	1.2	1.1	2	0	0.0216599
PPP1R12B|9413|AT	PPP1R12B	9413	AT	27	null	null	0	0.000423496
PPP1R12B|9414|AT	PPP1R12B	9414	AT	10.2	null	null	0	0.000424489
KLHL12|9422|AP	KLHL12	9422	AP	7.1	null	null	0	6.74307e-05
KLHL12|9423|AP	KLHL12	9423	AP	2	null	null	0	0.000637795
ZC3H11A|9454|AP	ZC3H11A	9454	AP	3.1	null	null	0	0.0020243
ZC3H11A|9455|AP	ZC3H11A	9455	AP	1.1	null	null	0	0.00415349
ETNK2|9466|AP	ETNK2	9466	AP	3	null	null	0	1.56164e-21
ETNK2|9467|AP	ETNK2	9467	AP	1	null	null	0	2.6854e-21
ETNK2|9468|AA	ETNK2	9468	AA	9.1	8	9.2	0	3.14238e-07
MDM4|9477|AT	MDM4	9477	AT	13.2	null	null	0	0.00744754
MDM4|9479|ES	MDM4	9479	ES	11	10	12	0	0.0108585
NFASC|9492|AT	NFASC	9492	AT	37	null	null	0	1.4023e-06
NFASC|9493|AT	NFASC	9493	AT	20.2	null	null	0	1.4023e-06
RBBP5|9524|AD	RBBP5	9524	AD	13.2	13.1	14	0	0.000861741
ELK4|9560|AT	ELK4	9560	AT	3.2	null	null	0	8.01224e-05
ELK4|9561|AT	ELK4	9561	AT	5	null	null	0	8.01225e-05
RAB7L1|9568|AD	RAB7L1	9568	AD	1.3:1.4	1.2	2	0	0.00133334
RAB7L1|9570|RI	RAB7L1	9570	RI	1.2:1.3	1.1	1.4	0	0.0145525
FAM72A|9575|AP	FAM72A	9575	AP	1	null	null	0	6.77865e-18
FAM72A|9576|AP	FAM72A	9576	AP	3.1	null	null	0	7.15501e-18
FAM72A|9577|AT	FAM72A	9577	AT	2	null	null	0	1.97507e-23
FAM72A|9578|AT	FAM72A	9578	AT	6	null	null	0	2.09436e-24
IKBKE|9584|ES	IKBKE	9584	ES	3	2	4	0	0.00554497
MAPKAPK2|9592|AA	MAPKAPK2	9592	AA	10.1	9	10.2	0	0.00152003
PFKFB2|9616|AT	PFKFB2	9616	AT	18	null	null	0	1.92621e-13
PFKFB2|9617|AT	PFKFB2	9617	AT	17	null	null	0	1.92621e-13
C4BPB|9621|AP	C4BPB	9621	AP	1	null	null	0	2.31889e-06
C4BPB|9623|AP	C4BPB	9623	AP	2.1	null	null	0	1.69644e-06
C4BPB|9624|AT	C4BPB	9624	AT	5	null	null	0	0.00191739
C4BPB|9625|AT	C4BPB	9625	AT	8	null	null	0	0.00191739
C4BPB|9626|AA	C4BPB	9626	AA	3.1	2.3	3.2	0	9.9221e-06
CD55|9639|ES	CD55	9639	ES	10.1	9	15	0	0.0305944
CD46|9652|ES	CD46	9652	ES	13	12	14	0	0.0368454
CD46|9658|ES	CD46	9658	ES	08:09:00	6	10	0	0.0128371
CD46|9659|ES	CD46	9659	ES	9	6	10	0	0.00861076
CD34|9666|AP	CD34	9666	AP	1	null	null	0	0.00695454
CD34|9669|ES	CD34	9669	ES	3	2	4	0	0.0390235
HSD11B1|9674|AP	HSD11B1	9674	AP	2.1	null	null	0	0.00419316
TRAF3IP3|9681|AT	TRAF3IP3	9681	AT	16.3	null	null	0	0.00752852
TRAF3IP3|9682|AT	TRAF3IP3	9682	AT	19	null	null	0	0.00747313
IRF6|9687|ES	IRF6	9687	ES	02:03:00	1	4	0	1.7309e-05
RCOR3|9703|AP	RCOR3	9703	AP	1	null	null	0	0.0284245
RCOR3|9704|AP	RCOR3	9704	AP	2.1	null	null	0	0.0280677
RCOR3|9705|AT	RCOR3	9705	AT	14.2	null	null	0	0.00132529
RCOR3|9708|AT	RCOR3	9708	AT	15	null	null	0	0.00132244
RCOR3|9709|ES	RCOR3	9709	ES	14.1	13	15	0	0.000134847
RCOR3|9711|ES	RCOR3	9711	ES	5	4	6	0	0.0409943
NEK2|9717|AT	NEK2	9717	AT	8	null	null	0	1.33308e-21
NEK2|9718|AT	NEK2	9718	AT	7.2	null	null	0	1.33308e-21
INTS7|9724|ES	INTS7	9724	ES	3	2	4	0	0.0122604
ATF3|9737|AA	ATF3	9737	AA	5.1:5.2	4	5.3	0	0.0116465
ATF3|9739|RI	ATF3	9739	RI	3.3	3.2	3.4	0	0.00772684
TATDN3|9751|AT	TATDN3	9751	AT	10.2	null	null	0	3.78673e-05
TATDN3|9754|AA	TATDN3	9754	AA	9.1	8	9.2	0	0.0320761
TATDN3|9762|ES	TATDN3	9762	ES	5	4	6.1	0	0.0241658
ANGEL2|9775|AP	ANGEL2	9775	AP	1	null	null	0	1.63734e-05
ANGEL2|9776|AP	ANGEL2	9776	AP	2	null	null	0	2.04586e-05
ANGEL2|9778|ME	ANGEL2	9778	ME	3|4	1	5	0	0.000372254
ANGEL2|9780|ES	ANGEL2	9780	ES	3	1	5	0	0.000490393
RPS6KC1|9781|RI	RPS6KC1	9781	RI	12.2	12.1	12.3	0	0.00423406
PROX1|9790|AD	PROX1	9790	AD	1.2	1.1	2.1	0	7.02579e-07
LYPLAL1|9845|AA	LYPLAL1	9845	AA	3.1	2	3.2	0	0.000705308
SLC30A10|9850|AA	SLC30A10	9850	AA	3.1	2	3.2	0	2.60036e-09
TAF1A|9883|AT	TAF1A	9883	AT	13	null	null	0	0.024707
TAF1A|9885|AT	TAF1A	9885	AT	12.2	null	null	0	0.0209717
AIDA|9891|AP	AIDA	9891	AP	2	null	null	0	0.000142299
AIDA|9892|AP	AIDA	9892	AP	1	null	null	0	0.000143729
BROX|9894|AP	BROX	9894	AP	2	null	null	0	0.0372724
BROX|9895|AP	BROX	9895	AP	1	null	null	0	0.0150088
BROX|9897|ES	BROX	9897	ES	6	5	7	0	0.0056503
CAPN2|9923|AP	CAPN2	9923	AP	2	null	null	0	0.00038387
CAPN2|9924|AP	CAPN2	9924	AP	1	null	null	0	0.000413801
TP53BP2|9932|ES	TP53BP2	9932	ES	2	1	4	0	0.0474639
FBXO28|9933|ES	FBXO28	9933	ES	4	3	5	0	0.0264277
DNAH14|9968|AT	DNAH14	9968	AT	90	null	null	0	0.0175641
DNAH14|9969|AT	DNAH14	9969	AT	9	null	null	0	0.0257677
LBR|9986|AP	LBR	9986	AP	2	null	null	0	0.0460681
ENAH|9989|ES	ENAH	9989	ES	13	12	14	0	0.0047391
SRP9|9994|ME	SRP9	9994	ME	3|4	2	5	0	0.000305594
SRP9|9996|ES	SRP9	9996	ES	3	2	5	0	4.03064e-09
EPHX1|9997|AP	EPHX1	9997	AP	1	null	null	0	4.10424e-22
EPHX1|9998|AP	EPHX1	9998	AP	2	null	null	0	4.10424e-22
TMEM63A|9999|AP	TMEM63A	9999	AP	1	null	null	0	0.000123076
TMEM63A|10000|AP	TMEM63A	10000	AP	9.1	null	null	0	0.000939257
TMEM63A|10001|AT	TMEM63A	10001	AT	26	null	null	0	7.73947e-06
TMEM63A|10003|ES	TMEM63A	10003	ES	00:10:11.100000	9.2	11.2	0	7.59039e-09
LIN9|10012|AT	LIN9	10012	AT	15	null	null	0	6.12142e-05
ADCK3|10038|ES	ADCK3	10038	ES	14	13	15	0	0.02792
SNAP47|10055|AP	SNAP47	10055	AP	1	null	null	0	0.00143792
SNAP47|10056|AP	SNAP47	10056	AP	2	null	null	0	0.00227342
MRPL55|10068|AP	MRPL55	10068	AP	1.1	null	null	0	0.00432217
MRPL55|10069|ES	MRPL55	10069	ES	00:03:04.100000	2.9	4.2	0	0.0431476
MRPL55|10072|RI	MRPL55	10072	RI	2.7	2.6	2.8	0	3.92565e-06
MRPL55|10073|RI	MRPL55	10073	RI	2.7:2.8	2.6	2.9	0	9.39626e-05
MRPL55|10079|RI	MRPL55	10079	RI	2.3:2.4	2.2	2.5	0	0.000525603
MRPL55|10081|RI	MRPL55	10081	RI	2.3:2.4:2.5:2.6:2.7	2.2	2.8	0	2.8587e-06
MRPL55|10083|AA	MRPL55	10083	AA	2.5:2.6:2.7	2.2	2.8	0	4.40415e-05
MRPL55|10087|RI	MRPL55	10087	RI	2.3:2.4:2.5:2.6:2.7:2.8	2.2	2.9	0	5.37767e-06
MRPL55|10094|AD	MRPL55	10094	AD	2.3:2.4:2.5:2.6	2.2	2.9	0	0.0140567
MRPL55|10106|AA	MRPL55	10106	AA	2.2:2.3:2.4:2.5:2.6:2.7:2.8	1.2	2.9	0	0.0233524
MRPL55|10111|ES	MRPL55	10111	ES	2.2:2.3:2.4:2.5:2.6:2.8	1.2	2.9	0	0.0273173
MRPL55|10114|ES	MRPL55	10114	ES	2.2:2.5:2.6:2.8	1.2	2.9	0	0.000193964
MRPL55|10116|ES	MRPL55	10116	ES	2.2:2.8	1.2	2.9	0	0.00110215
MRPL55|10120|ES	MRPL55	10120	ES	2.2:2.5:2.6	1.2	2.9	0	0.00176305
MRPL55|10127|ES	MRPL55	10127	ES	2.2	1.2	2.9	0	0.00136876
MRPL55|10128|ES	MRPL55	10128	ES	1.2:2.2:2.3:2.4:2.5:2.6:2.7:2.8	1.1	2.9	0	0.027491
MRPL55|10129|AA	MRPL55	10129	AA	2.2:2.3:2.4:2.5:2.6:2.7:2.8	1.1	2.9	0	0.000333125
MRPL55|10142|ES	MRPL55	10142	ES	1.2:2.2:2.5:2.6:2.8	1.1	2.9	0	0.0106608
MRPL55|10146|ES	MRPL55	10146	ES	1.2:2.2:2.8	1.1	2.9	0	0.027841
MRPL55|10166|ES	MRPL55	10166	ES	1.2:2.2	1.1	2.9	0	0.0471082
MRPL55|10169|ES	MRPL55	10169	ES	1.2:2.2:2.3:2.4	1.1	2.5	0	0.0114719
MRPL55|10170|AA	MRPL55	10170	AA	2.2:2.3:2.4	1.1	2.5	0	0.0356281
MRPL55|10174|ES	MRPL55	10174	ES	1.2:2.2	1.1	2.5	0	0.00595663
MRPL55|10177|AD	MRPL55	10177	AD	1.2	1.1	2.2	0	5.23726e-06
GUK1|10178|AP	GUK1	10178	AP	2	null	null	0	1.80799e-07
GUK1|10185|ES	GUK1	10185	ES	11.1:11.2	9.2	12	0	9.82214e-09
GUK1|10188|AA	GUK1	10188	AA	7.1	6	7.2	0	1.04706e-06
GUK1|10191|ES	GUK1	10191	ES	3	2	5.3	0	0.0219552
OBSCN|10196|AT	OBSCN	10196	AT	118	null	null	0	0.0484238
OBSCN|10197|AT	OBSCN	10197	AT	92	null	null	0	0.0220439
NUP133|10222|AT	NUP133	10222	AT	27	null	null	0	0.00265556
COG2|10241|AP	COG2	10241	AP	1	null	null	0	0.0364351
ARV1|10262|AT	ARV1	10262	AT	7	null	null	0	1.13654e-10
C1orf131|10272|RI	C1orf131	10272	RI	6.2	6.1	6.3	0	0.0142504
C1orf131|10273|AA	C1orf131	10273	AA	3.1	2	3.2	0	0.028951
SPRTN|10277|RI	SPRTN	10277	RI	4.2	4.1	4.3	0	0.00357582
SPRTN|10278|ES	SPRTN	10278	ES	3	2	4.1	0	0.0490574
DISC1|10280|AT	DISC1	10280	AT	17	null	null	0	0.0118951
NTPCR|10316|AT	NTPCR	10316	AT	5	null	null	0	1.71529e-13
NTPCR|10317|AT	NTPCR	10317	AT	6	null	null	0	1.71529e-13
PCNXL2|10323|AT	PCNXL2	10323	AT	34.3	null	null	0	1.65102e-05
PCNXL2|10324|AT	PCNXL2	10324	AT	22.2	null	null	0	1.17219e-06
COA6|10335|AP	COA6	10335	AP	1	null	null	0	1.11584e-18
COA6|10336|AP	COA6	10336	AP	2.1	null	null	0	1.11583e-18
ARID4B|10341|AP	ARID4B	10341	AP	1	null	null	0	0.00701883
ARID4B|10343|ES	ARID4B	10343	ES	18	17	19	0	0.00909629
GGPS1|10344|AP	GGPS1	10344	AP	3	null	null	0	0.000796312
GGPS1|10346|AP	GGPS1	10346	AP	4	null	null	0	0.00115125
B3GALNT2|10352|AT	B3GALNT2	10352	AT	13	null	null	0	0.000168121
B3GALNT2|10353|AT	B3GALNT2	10353	AT	8.2	null	null	0	0.000168121
LYST|10360|AP	LYST	10360	AP	2.1	null	null	0	0.0179776
LYST|10361|AP	LYST	10361	AP	1	null	null	0	0.0139348
NID1|10365|ES	NID1	10365	ES	10:11:12	9	13	0	0.0155765
ERO1LB|10369|AT	ERO1LB	10369	AT	7.2	null	null	0	0.00776876
ERO1LB|10370|AT	ERO1LB	10370	AT	16	null	null	0	0.00776876
ERO1LB|10371|ES	ERO1LB	10371	ES	6	5	7.1	0	0.00942935
LGALS8|10382|ES	LGALS8	10382	ES	11	10.1	12	0	0.00728282
LGALS8|10384|AA	LGALS8	10384	AA	7.1	6	7.2	0	0.0216599
OPN3|10431|ES	OPN3	10431	ES	3	1	4	1	4.74162e-08
SDCCAG8|10456|AT	SDCCAG8	10456	AT	19	null	null	0	0.000485732
SDCCAG8|10457|AT	SDCCAG8	10457	AT	10	null	null	0	0.000485732
SDCCAG8|10458|ES	SDCCAG8	10458	ES	6	5	7	0	4.71912e-07
AKT3|10463|AT	AKT3	10463	AT	15	null	null	0	0.0057407
AKT3|10464|AT	AKT3	10464	AT	16.2	null	null	0	0.0177588
COX20|10474|ES	COX20	10474	ES	02:03:00	1	4	1	0.000181404
COX20|10475|ES	COX20	10475	ES	3	1	4	1	1.15982e-13
EFCAB2|10479|AT	EFCAB2	10479	AT	8	null	null	0	8.78688e-13
EFCAB2|10480|AT	EFCAB2	10480	AT	9	null	null	0	8.78688e-13
EFCAB2|10483|ES	EFCAB2	10483	ES	2	1.3	3	0	0.0475194
CNST|10497|ES	CNST	10497	ES	3	2	4	0	0.000813681
ZNF670|10507|AT	ZNF670	10507	AT	4	null	null	0	1.27207e-05
ZNF670|10509|AT	ZNF670	10509	AT	11	null	null	0	5.54067e-06
ZNF124|10514|AT	ZNF124	10514	AT	5	null	null	0	0.000234084
ZNF124|10516|AT	ZNF124	10516	AT	6	null	null	0	4.69939e-13
ZNF692|10556|ES	ZNF692	10556	ES	9	8	10	0	0.0207432
ZNF692|10559|ES	ZNF692	10559	ES	5.1:5.2	4	6.1	0	0.00153187
ZNF692|10563|RI	ZNF692	10563	RI	3.5	3.4	3.6	0	4.20704e-08
ZNF692|10567|AA	ZNF692	10567	AA	3.1:3.2:3.3	2.3	3.4	0	0.000312785
DIP2C|10597|AT	DIP2C	10597	AT	41	null	null	0	4.90953e-12
PRR26|10599|AT	PRR26	10599	AT	2	null	null	0	7.13031e-05
PRR26|10600|AT	PRR26	10600	AT	4	null	null	0	9.71476e-05
WDR37|10611|AP	WDR37	10611	AP	1	null	null	0	0.0190901
PFKP|10619|AP	PFKP	10619	AP	20.1	null	null	0	0.0457452
AKR1C1|10645|AT	AKR1C1	10645	AT	16	null	null	0	8.47822e-05
AKR1C3|10653|AP	AKR1C3	10653	AP	2	null	null	0	0.0138145
ANKRD16|10668|ES	ANKRD16	10668	ES	6	5	7.1	0	0.0011418
FBXO18|10669|AP	FBXO18	10669	AP	1	null	null	0	0.00111666
FBXO18|10670|AP	FBXO18	10670	AP	2	null	null	0	1.77112e-05
FBXO18|10672|ES	FBXO18	10672	ES	21	20	22	0	0.00129108
IL15RA|10674|AP	IL15RA	10674	AP	1	null	null	0	2.92331e-05
IL15RA|10675|AP	IL15RA	10675	AP	2	null	null	0	0.000101425
IL15RA|10678|AA	IL15RA	10678	AA	8.1	7	8.2	0	0.0185876
RBM17|10688|AP	RBM17	10688	AP	1	null	null	0	5.33543e-05
KIN|10720|AT	KIN	10720	AT	13.4	null	null	0	0.000308284
KIN|10721|RI	KIN	10721	RI	13.3	13.2	13.4	0	0.000321208
KIN|10722|AA	KIN	10722	AA	13.1	12.1	13.2	0	3.34099e-05
USP6NL|10750|AT	USP6NL	10750	AT	4	null	null	0	3.42441e-06
USP6NL|10751|AT	USP6NL	10751	AT	18	null	null	0	3.42441e-06
SEC61A2|10760|AT	SEC61A2	10760	AT	14	null	null	0	9.98436e-14
SEC61A2|10761|AT	SEC61A2	10761	AT	16	null	null	0	1.30048e-15
NUDT5|10768|AT	NUDT5	10768	AT	11	null	null	0	8.18027e-09
CAMK1D|10772|AT	CAMK1D	10772	AT	11	null	null	0	0.000199274
CAMK1D|10773|AT	CAMK1D	10773	AT	10.2	null	null	0	0.000199274
OPTN|10778|AA	OPTN	10778	AA	9.1	8	9.2	0	0.00813322
OPTN|10781|ES	OPTN	10781	ES	4	3	5.2	0	0.0153918
OPTN|10783|ES	OPTN	10783	ES	03:04:00	2	5.2	0	0.00577268
SEPHS1|10796|ES	SEPHS1	10796	ES	2	1	3	0	1.94749e-07
BEND7|10800|AT	BEND7	10800	AT	11	null	null	0	0.000209275
BEND7|10802|AD	BEND7	10802	AD	5.2	5.1	6	0	0.0256479
FRMD4A|10814|AT	FRMD4A	10814	AT	31	null	null	0	0.041709
FAM107B|10823|AP	FAM107B	10823	AP	4	null	null	0	0.00379144
FAM107B|10828|ES	FAM107B	10828	ES	8	3	10	0	1.56592e-05
HSPA14|10830|AT	HSPA14	10830	AT	15	null	null	0	0.000492709
HSPA14|10831|AT	HSPA14	10831	AT	4	null	null	0	0.000492709
SUV39H2|10832|AD	SUV39H2	10832	AD	3.2	3.1	4	0	0.000802202
DCLRE1C|10837|AT	DCLRE1C	10837	AT	18	null	null	0	2.61068e-06
DCLRE1C|10838|AT	DCLRE1C	10838	AT	17	null	null	0	2.61068e-06
NMT2|10869|ES	NMT2	10869	ES	6	5	7	0	0.0411149
RSU1|10878|AD	RSU1	10878	AD	1.2:1.3	1.1	2	0	0.011937
RSU1|10879|ES	RSU1	10879	ES	1.3	1.1	2	0	0.00193925
CUBN|10882|AT	CUBN	10882	AT	67	null	null	0	8.30798e-06
TRDMT1|10883|AT	TRDMT1	10883	AT	12	null	null	0	0.0304723
TRDMT1|10884|AT	TRDMT1	10884	AT	11.2	null	null	0	0.0304723
MLLT10|10970|AT	MLLT10	10970	AT	26	null	null	0	0.0234282
MLLT10|10971|AT	MLLT10	10971	AT	5	null	null	0	0.0234282
DNAJC1|10978|ES	DNAJC1	10978	ES	3	2	4.1	0	0.0109808
KIAA1217|10994|AP	KIAA1217	10994	AP	10	null	null	0	2.36316e-06
KIAA1217|10995|AP	KIAA1217	10995	AP	3	null	null	0	2.91135e-07
KIAA1217|11001|ES	KIAA1217	11001	ES	24	23	25.1	0	0.00731563
KIAA1217|11002|ES	KIAA1217	11002	ES	23:24:00	22	25.1	0	8.87286e-05
PRTFDC1|11016|AT	PRTFDC1	11016	AT	4	null	null	0	5.8912e-07
PRTFDC1|11017|AT	PRTFDC1	11017	AT	10	null	null	0	5.96726e-07
ABI1|11034|ES	ABI1	11034	ES	11.1:11.2	9	12	0	0.00732537
ABI1|11035|ES	ABI1	11035	ES	11.2	9	12	0	0.000761315
ABI1|11037|ES	ABI1	11037	ES	11.1:11.2:12	9	13	0	0.000652797
ABI1|11038|ES	ABI1	11038	ES	11.2:12	9	13	0	0.00893017
ABI1|11041|ES	ABI1	11041	ES	11.1:11.2	9	13	0	0.0158039
ABI1|11044|AA	ABI1	11044	AA	11.1	9	11.2	0	0.0462813
ABI1|11048|ES	ABI1	11048	ES	5	4	7	0	0.0155485
YME1L1|11061|AA	YME1L1	11061	AA	3.1:3.2	2	3.3	0	2.21049e-09
MASTL|11063|ES	MASTL	11063	ES	10	9.2	11	0	0.00032912
ACBD5|11069|ES	ACBD5	11069	ES	6	5	7	0	2.30377e-05
ARMC4|11085|ES	ARMC4	11085	ES	24	23	25	0	0.000474238
WAC|11105|ES	WAC	11105	ES	9	8	10	0	0.00664819
MTPAP|11118|AP	MTPAP	11118	AP	3	null	null	0	0.0410325
ARHGAP12|11153|ES	ARHGAP12	11153	ES	08:09:00	7	10	0	0.00919128
ARHGAP12|11155|ES	ARHGAP12	11155	ES	5	4	6	0	0.00521239
PARD3|11207|AT	PARD3	11207	AT	23	null	null	0	0.0167547
PARD3|11208|AT	PARD3	11208	AT	28	null	null	0	1.41533e-05
PARD3|11209|AT	PARD3	11209	AT	17	null	null	0	0.00187253
PARD3|11211|ES	PARD3	11211	ES	20	19.3	21	0	6.06819e-09
PARD3|11213|AD	PARD3	11213	AD	19.2:19.3	19.1	20	0	2.97307e-10
PARD3|11214|AD	PARD3	11214	AD	19.2	19.1	20	0	3.19397e-06
PARD3|11216|ES	PARD3	11216	ES	13	12	14	0	1.47292e-07
PARD3|11217|ES	PARD3	11217	ES	5	4	7	0	0.000177375
CUL2|11223|AA	CUL2	11223	AA	6.1	5	6.2	0	0.0492287
CREM|11229|AP	CREM	11229	AP	1	null	null	0	8.27554e-14
CREM|11231|AP	CREM	11231	AP	13.1	null	null	0	4.0726e-18
CREM|11232|AP	CREM	11232	AP	2	null	null	0	0.00230068
CREM|11237|AT	CREM	11237	AT	16.2	null	null	0	0.0301626
CREM|11285|ES	CREM	11285	ES	4:9.2:10.1:11	1	15	0	0.00202565
CREM|11291|ES	CREM	11291	ES	4:9.2:10.1	1	15	0	0.000829342
CREM|11294|ES	CREM	11294	ES	3	1	4	0	0.000664679
ZNF248|11304|RI	ZNF248	11304	RI	7.2	7.1	7.3	0	0.00051088
HNRNPF|11323|AP	HNRNPF	11323	AP	1	null	null	0	0.012868
HNRNPF|11325|AP	HNRNPF	11325	AP	3	null	null	0	1.17441e-08
HNRNPF|11326|AP	HNRNPF	11326	AP	5.1	null	null	0	0.000790997
CXCL12|11347|ES	CXCL12	11347	ES	2.2:3.1:5.1	2.1	5.2	0	3.59636e-05
RASSF4|11351|ES	RASSF4	11351	ES	7.2	6	8	0	0.0100205
ALOX5|11359|ES	ALOX5	11359	ES	13	12	14	0	0.00122079
43898|11362|ES	43898	11362	ES	7	6	8	0	1.47522e-06
ZFAND4|11367|AT	ZFAND4	11367	AT	13	null	null	0	4.65755e-05
ZFAND4|11368|AT	ZFAND4	11368	AT	6	null	null	0	1.76508e-11
FAM21C|11374|ES	FAM21C	11374	ES	26	25	27	0	0.00490896
FAM21C|11375|ES	FAM21C	11375	ES	22	21	23	0	6.74753e-05
SYT15|11433|AT	SYT15	11433	AT	8.4	null	null	0	0.00131098
SYT15|11435|AT	SYT15	11435	AT	9	null	null	0	0.00131098
MAPK8|11475|AA	MAPK8	11475	AA	15.1	14	15.2	0	0.00751366
AGAP8|11528|AP	AGAP8	11528	AP	1	null	null	0	0.0282379
NCOA4|11542|ES	NCOA4	11542	ES	05:06:07	1	8	0	0.000304739
NCOA4|11548|ES	NCOA4	11548	ES	5	1	6	0	0.00352452
TIMM23|11552|ES	TIMM23	11552	ES	00:04:05.100000	3	5.2	0	0.0356809
FAM21A|11561|ES	FAM21A	11561	ES	1 day, 3:28:00	26	29	0	1.15379e-05
ZWINT|11812|ES	ZWINT	11812	ES	5.2:6.1	5.1	6.2	0	1.41879e-06
ZWINT|11813|RI	ZWINT	11813	RI	2.2	2.1	2.3	0	4.10895e-07
BICC1|11817|AT	BICC1	11817	AT	21	null	null	0	2.1519e-06
FAM13C|11827|AT	FAM13C	11827	AT	15.2	null	null	0	1.0523e-07
FAM13C|11829|AT	FAM13C	11829	AT	16	null	null	0	3.32949e-06
ANK3|11846|AT	ANK3	11846	AT	50	null	null	0	0.00208668
ANK3|11847|AT	ANK3	11847	AT	29.2	null	null	0	0.00195658
CDK1|11856|ES	CDK1	11856	ES	5.1	4	6.1	0	1.6751e-05
RTKN2|11869|AT	RTKN2	11869	AT	13.2	null	null	0	2.1287e-07
RTKN2|11870|AT	RTKN2	11870	AT	5.2	null	null	0	4.08264e-14
RTKN2|11871|AT	RTKN2	11871	AT	14	null	null	0	1.02208e-13
JMJD1C|11888|AP	JMJD1C	11888	AP	3	null	null	0	0.000350433
JMJD1C|11889|AP	JMJD1C	11889	AP	1	null	null	0	0.000389666
DNAJC12|11898|AT	DNAJC12	11898	AT	5.2	null	null	0	4.27901e-17
DNAJC12|11899|AT	DNAJC12	11899	AT	7	null	null	0	4.18966e-17
DNAJC12|11904|ES	DNAJC12	11904	ES	2	1	3	0	5.20684e-14
HERC4|11916|ES	HERC4	11916	ES	19	18	20	0	0.0144121
HERC4|11918|ES	HERC4	11918	ES	5	3	7	0	0.00255115
SLC25A16|11952|ES	SLC25A16	11952	ES	2.1:2.2	1	3	0	1.52005e-17
CCAR1|11956|ES	CCAR1	11956	ES	14	13	15	0	0.0110251
CCAR1|11957|ES	CCAR1	11957	ES	00:05:06.100000	3	6.2	0	0.0286503
DDX50|11971|ES	DDX50	11971	ES	2.1:2.2	1	3	0	4.23004e-05
VPS26A|11981|ES	VPS26A	11981	ES	5	3	6	0	0.00862329
HKDC1|11984|AT	HKDC1	11984	AT	19	null	null	0	2.49645e-05
AIFM2|12029|AT	AIFM2	12029	AT	10	null	null	0	6.14591e-13
AIFM2|12030|AT	AIFM2	12030	AT	9.2	null	null	0	6.14591e-13
SAR1A|12034|AP	SAR1A	12034	AP	1	null	null	0	0.00469127
SAR1A|12041|ES	SAR1A	12041	ES	2.2	1	3	0	0.000114625
LRRC20|12048|ES	LRRC20	12048	ES	5	4	6	0	6.05631e-06
LRRC20|12050|ES	LRRC20	12050	ES	4	3	5	0	0.0321059
CDH23|12058|AT	CDH23	12058	AT	15.2	null	null	0	2.9397e-09
CDH23|12059|AT	CDH23	12059	AT	27.2	null	null	0	3.78213e-09
CDH23|12060|AT	CDH23	12060	AT	72	null	null	0	1.26867e-19
SPOCK2|12071|AT	SPOCK2	12071	AT	14	null	null	0	0.00528911
ASCC1|12073|AP	ASCC1	12073	AP	1	null	null	0	3.57156e-05
ASCC1|12074|AP	ASCC1	12074	AP	3	null	null	0	8.88175e-05
ASCC1|12080|ES	ASCC1	12080	ES	14:15:00	13	16	0	2.34499e-06
DNAJB12|12090|RI	DNAJB12	12090	RI	9.3	9.2	9.4	0	5.41072e-09
DNAJB12|12091|RI	DNAJB12	12091	RI	9.2:9.3	9.1	9.4	0	0.000252331
DNAJB12|12092|AD	DNAJB12	12092	AD	9.2	9.1	9.4	0	0.0115242
MICU1|12093|AP	MICU1	12093	AP	1	null	null	0	1.07046e-20
MICU1|12094|AP	MICU1	12094	AP	7	null	null	0	1.32061e-20
ECD|12133|ES	ECD	12133	ES	2	1	3	0	0.000102045
MRPS16|12135|AT	MRPS16	12135	AT	5	null	null	0	0.000184659
MRPS16|12136|AT	MRPS16	12136	AT	3.2	null	null	0	0.000184659
PPP3CB|12153|AT	PPP3CB	12153	AT	17	null	null	0	6.39866e-15
PPP3CB|12154|AT	PPP3CB	12154	AT	15.2	null	null	0	6.39868e-15
PPP3CB|12155|ES	PPP3CB	12155	ES	16	15.1	17	0	1.44295e-08
SEC24C|12174|RI	SEC24C	12174	RI	23.2	23.1	23.3	0	1.40806e-11
SEC24C|12179|ES	SEC24C	12179	ES	4	3	5	0	0.0227581
SEC24C|12201|ES	SEC24C	12201	ES	2:3:4:5:6:7:9:10:11:12:13:14:15:16:17	1	18	0	0.0260096
FUT11|12228|AT	FUT11	12228	AT	4	null	null	0	0.0048106
ZSWIM8|12231|AD	ZSWIM8	12231	AD	22.3	22.2	23	0	0.00392352
ZSWIM8|12232|ES	ZSWIM8	12232	ES	21.2:22.1	21.1	22.2	0	0.0375422
ZSWIM8|12235|AD	ZSWIM8	12235	AD	11.2	11.1	12	0	8.06727e-06
CAMK2G|12238|AT	CAMK2G	12238	AT	24	null	null	0	5.83816e-05
CAMK2G|12246|ES	CAMK2G	12246	ES	16	14	17	0	0.00438768
CAMK2G|12249|ES	CAMK2G	12249	ES	13	12	14	0	0.0295972
ADK|12257|AP	ADK	12257	AP	2	null	null	0	2.16803e-20
ADK|12258|AP	ADK	12258	AP	1	null	null	0	2.21885e-20
ADK|12259|ES	ADK	12259	ES	8	7	9	0	1.31773e-05
KCNMA1|12279|AT	KCNMA1	12279	AT	2.2	null	null	0	0.018251
KCNMA1|12281|AT	KCNMA1	12281	AT	34.4	null	null	0	0.019217
DLG5|12292|ES	DLG5	12292	ES	15	14	16	0	0.000289992
RPS24|12295|ES	RPS24	12295	ES	5.1:5.2	4	6	0	9.41954e-11
RPS24|12296|ES	RPS24	12296	ES	5.2	4	6	0	3.83596e-18
RPS24|12297|AA	RPS24	12297	AA	5.1	4	5.2	0	0.0340346
NUTM2B|12330|AT	NUTM2B	12330	AT	8	null	null	0	0.00992612
NUTM2B|12331|AT	NUTM2B	12331	AT	7	null	null	0	0.00281755
NUTM2E|12332|RI	NUTM2E	12332	RI	6.2	6.1	6.3	0	0.00405993
TMEM254|12337|ES	TMEM254	12337	ES	04:05:00	3	6	0	2.18322e-07
PLAC9|12340|AP	PLAC9	12340	AP	2	null	null	0	0.0260095
ANXA11|12350|ES	ANXA11	12350	ES	4	1.1	5.3	0	0.0431275
FAM213A|12362|AP	FAM213A	12362	AP	2	null	null	0	7.70359e-15
FAM213A|12365|AA	FAM213A	12365	AA	3.2	2	3.3	0	3.40472e-09
TSPAN14|12368|ES	TSPAN14	12368	ES	9	8	10	0	0.00340922
CCSER2|12409|ES	CCSER2	12409	ES	11	10	12	0	6.47677e-12
FAM35A|12447|ES	FAM35A	12447	ES	7	6	8	0	7.09731e-07
NUTM2A|12448|AT	NUTM2A	12448	AT	7	null	null	0	0.0389637
NUTM2A|12449|AT	NUTM2A	12449	AT	8	null	null	0	0.0483605
NUTM2D|12450|AT	NUTM2D	12450	AT	8	null	null	0	0.0211796
NUTM2D|12451|AT	NUTM2D	12451	AT	7	null	null	0	0.0215995
MINPP1|12453|AP	MINPP1	12453	AP	1	null	null	0	0.00245792
MINPP1|12454|ES	MINPP1	12454	ES	04:05:00	3	6	0	0.0344717
PAPSS2|12456|AP	PAPSS2	12456	AP	1	null	null	0	0.00583449
PAPSS2|12457|ES	PAPSS2	12457	ES	9	8	10	0	4.73649e-14
RNLS|12466|ES	RNLS	12466	ES	02:03:00	1	4	0	0.00083006
STAMBPL1|12471|AT	STAMBPL1	12471	AT	11	null	null	0	0.0241957
STAMBPL1|12472|AT	STAMBPL1	12472	AT	12	null	null	0	0.0241957
ACTA2|12473|AP	ACTA2	12473	AP	1	null	null	0	3.32264e-07
ACTA2|12474|AP	ACTA2	12474	AP	2	null	null	0	3.23672e-07
FAS|12479|ES	FAS	12479	ES	7	6	8	0	0.0313208
FAS|12481|ES	FAS	12481	ES	6	5	7	0	0.00695385
LIPA|12487|AD	LIPA	12487	AD	3.2	3.1	4	0	0.0173843
IFIT3|12488|AP	IFIT3	12488	AP	2	null	null	0	0.0049932
IFIT3|12489|AP	IFIT3	12489	AP	1	null	null	0	0.00504139
PANK1|12493|AP	PANK1	12493	AP	1	null	null	0	2.90035e-14
PANK1|12494|AP	PANK1	12494	AP	2	null	null	0	3.86235e-14
KIF20B|12497|AT	KIF20B	12497	AT	30	null	null	0	0.00178169
KIF20B|12498|AT	KIF20B	12498	AT	34	null	null	0	0.00178169
RPP30|12504|AT	RPP30	12504	AT	11.2	null	null	0	0.0226077
RPP30|12505|AT	RPP30	12505	AT	14	null	null	0	0.0226077
PCGF5|12509|AT	PCGF5	12509	AT	4	null	null	0	5.08041e-10
PCGF5|12510|AT	PCGF5	12510	AT	12	null	null	0	5.08041e-10
HECTD2|12516|AT	HECTD2	12516	AT	21	null	null	0	7.93962e-08
HECTD2|12517|AT	HECTD2	12517	AT	5.2	null	null	0	7.93962e-08
HHEX|12536|AP	HHEX	12536	AP	2.1	null	null	0	2.46824e-05
HHEX|12537|AP	HHEX	12537	AP	1	null	null	0	1.96293e-05
HHEX|12538|RI	HHEX	12538	RI	2.2	2.1	2.3	0	3.59244e-06
EXOC6|12540|AP	EXOC6	12540	AP	3	null	null	0	0.00486964
EXOC6|12541|AP	EXOC6	12541	AP	1	null	null	0	1.20077e-05
FFAR4|12553|AT	FFAR4	12553	AT	4	null	null	0	0.0014146
FFAR4|12554|AT	FFAR4	12554	AT	5	null	null	0	0.0014146
FRA10AC1|12563|ES	FRA10AC1	12563	ES	13:15:00	12	16	0	0.0148193
SLC35G1|12567|AT	SLC35G1	12567	AT	5.2	null	null	0	7.34781e-10
SLC35G1|12570|AT	SLC35G1	12570	AT	3	null	null	0	3.26685e-09
CYP2C18|12592|ES	CYP2C18	12592	ES	5	4	6	0	0.00889932
CYP2C8|12595|ES	CYP2C8	12595	ES	7.1	6	8	0	2.12152e-07
CYP2C8|12596|RI	CYP2C8	12596	RI	2.2	2.1	2.3	0	9.14031e-16
CYP2C8|12598|ES	CYP2C8	12598	ES	2.1	1.2	2.3	0	1.47074e-13
CYP2C8|12599|AD	CYP2C8	12599	AD	1.2	1.1	2.1	0	1.9626e-17
SORBS1|12621|ES	SORBS1	12621	ES	27	26	28	0	0.00311898
SORBS1|12636|ES	SORBS1	12636	ES	14:16:00	13	17	0	1.54177e-14
SORBS1|12641|ES	SORBS1	12641	ES	9.1:9.2	8	10	0	7.31073e-11
BLNK|12676|ES	BLNK	12676	ES	9	8	10	0	4.7821e-07
RRP12|12699|ES	RRP12	12699	ES	00:04:05.200000	3	6	0	0.0492287
ZDHHC16|12704|ES	ZDHHC16	12704	ES	9	8.2	10	0	1.36692e-15
ZDHHC16|12705|ES	ZDHHC16	12705	ES	00:07:08.100000	6	8.2	0	8.3149e-14
ZDHHC16|12708|ES	ZDHHC16	12708	ES	3	1	4	0	0.0369476
MMS19|12718|AA	MMS19	12718	AA	17.1	16	17.2	0	0.000853212
MMS19|12724|ES	MMS19	12724	ES	2	1.3	3	0	0.0421515
HOGA1|12727|ES	HOGA1	12727	ES	2:3:4:5	1	6	0	0.000997494
PI4K2A|12728|AP	PI4K2A	12728	AP	1	null	null	0	0.0200244
PI4K2A|12729|AP	PI4K2A	12729	AP	3	null	null	0	0.0196313
MORN4|12730|AT	MORN4	12730	AT	2.2	null	null	0	1.18027e-09
MORN4|12731|AT	MORN4	12731	AT	5	null	null	0	1.18027e-09
ZFYVE27|12738|AA	ZFYVE27	12738	AA	8.1	7	8.2	0	0.032892
ZFYVE27|12739|ES	ZFYVE27	12739	ES	03:04:00	2.2	5	0	0.0104093
ZFYVE27|12742|ES	ZFYVE27	12742	ES	2.2:3	2.1	4	0	0.0166444
HPS1|12760|AT	HPS1	12760	AT	10.2	null	null	0	2.54858e-14
HPS1|12761|AT	HPS1	12761	AT	20	null	null	0	2.54858e-14
CUTC|12778|ES	CUTC	12778	ES	7	6	8	0	3.96776e-05
ERLIN1|12788|RI	ERLIN1	12788	RI	1.2	1.1	1.3	0	8.2304e-21
SEC31B|12810|ES	SEC31B	12810	ES	26	25	27	0	0.0265396
NDUFB8|12824|AT	NDUFB8	12824	AT	6	null	null	0	2.52805e-11
NDUFB8|12835|AD	NDUFB8	12835	AD	1.2	1.1	2.1	0	0.00339566
FAM178A|12839|AT	FAM178A	12839	AT	1.2	null	null	0	4.49991e-08
FAM178A|12841|AT	FAM178A	12841	AT	6.2	null	null	0	9.29941e-09
FAM178A|12842|AT	FAM178A	12842	AT	20	null	null	0	0.0102511
SEMA4G|12846|AA	SEMA4G	12846	AA	15.1:15.2	14	15.3	0	0.03967
SEMA4G|12848|AD	SEMA4G	12848	AD	13.2	13.1	14	0	3.81232e-06
MRPL43|12849|AT	MRPL43	12849	AT	6	null	null	0	0.0317517
MRPL43|12851|AT	MRPL43	12851	AT	3.4	null	null	0	0.0165299
MRPL43|12853|AA	MRPL43	12853	AA	7.1	5	7.2	0	0.0237368
MRPL43|12857|ES	MRPL43	12857	ES	4	3.1	5	0	1.82464e-05
POLL|12886|RI	POLL	12886	RI	6.2	6.1	6.3	0	4.02917e-09
POLL|12887|AD	POLL	12887	AD	5.2	5.1	6.1	0	3.99165e-07
POLL|12888|ES	POLL	12888	ES	4	3	5.1	0	0.0206772
POLL|12889|ES	POLL	12889	ES	03:04:00	1.5	5.1	0	0.000844734
POLL|12901|AD	POLL	12901	AD	1.2:1.3:1.4:1.5	1.1	3	0	0.000481056
POLL|12904|ES	POLL	12904	ES	1.5	1.1	3	0	0.00232624
POLL|12905|RI	POLL	12905	RI	1.2:1.3:1.4	1.1	1.5	0	0.0156302
C10orf76|12932|AT	C10orf76	12932	AT	5.2	null	null	0	0.0143496
C10orf76|12933|AT	C10orf76	12933	AT	26	null	null	0	0.0143496
LDB1|12934|AP	LDB1	12934	AP	2	null	null	0	1.42708e-10
LDB1|12935|AP	LDB1	12935	AP	1	null	null	0	8.81308e-11
PPRC1|12938|ES	PPRC1	12938	ES	08:09:00	7	10	0	1.33594e-07
NOLC1|12943|ES	NOLC1	12943	ES	2:3.1:3.2:4.1:4.2:5	1	6.1	0	0.0197621
NOLC1|12944|ES	NOLC1	12944	ES	2:3.2:4.1:4.2:5	1	6.1	0	0.014995
NFKB2|12947|AP	NFKB2	12947	AP	1.1	null	null	0	0.0319445
NFKB2|12948|AA	NFKB2	12948	AA	24.1	23	24.2	0	0.0429361
TMEM180|12952|AT	TMEM180	12952	AT	8	null	null	0	0.00546365
TMEM180|12953|AT	TMEM180	12953	AT	12	null	null	0	0.00546365
TMEM180|12955|ES	TMEM180	12955	ES	4	3	5	0	1.40814e-06
ACTR1A|12960|ES	ACTR1A	12960	ES	2	1	3	0	0.00947928
SUFU|12961|AT	SUFU	12961	AT	11	null	null	0	0.00301746
SUFU|12962|AT	SUFU	12962	AT	13	null	null	0	0.0123624
SFXN2|12968|ES	SFXN2	12968	ES	8	7	9	0	0.000718298
SFXN2|12973|ES	SFXN2	12973	ES	6	5	7	0	0.00741843
SFXN2|12974|AD	SFXN2	12974	AD	4.2	4.1	5	0	0.0320642
CNNM2|12983|AT	CNNM2	12983	AT	9	null	null	0	0.011263
CNNM2|12984|AT	CNNM2	12984	AT	2	null	null	0	0.011263
CNNM2|12985|ES	CNNM2	12985	ES	7	6	8	0	0.00181192
USMG5|13004|ES	USMG5	13004	ES	2.2	1	4	0	0.000677172
CALHM2|13010|AT	CALHM2	13010	AT	4.3	null	null	0	6.55955e-05
CALHM2|13011|AT	CALHM2	13011	AT	5	null	null	0	6.55955e-05
SLK|13030|ES	SLK	13030	ES	13	12	14	0	4.63622e-06
GSTO1|13044|AP	GSTO1	13044	AP	2	null	null	0	8.5266e-15
GSTO2|13050|AT	GSTO2	13050	AT	9	null	null	0	0.0125228
GSTO2|13051|AT	GSTO2	13051	AT	7	null	null	0	0.0125228
GSTO2|13053|ES	GSTO2	13053	ES	05:08:00	4	9	0	0.00112575
XPNPEP1|13074|ES	XPNPEP1	13074	ES	2	1	3	0	0.0025567
ADD3|13077|ES	ADD3	13077	ES	15	14	16	0	5.17392e-11
MXI1|13079|AP	MXI1	13079	AP	3	null	null	0	1.61694e-15
MXI1|13080|AP	MXI1	13080	AP	1	null	null	0	1.45765e-12
MXI1|13081|AP	MXI1	13081	AP	4	null	null	0	2.50946e-05
PDCD4|13086|ES	PDCD4	13086	ES	3	2	4	0	2.04356e-05
BBIP1|13087|AP	BBIP1	13087	AP	1	null	null	0	0.0102278
BBIP1|13088|AP	BBIP1	13088	AP	2	null	null	0	0.00934751
BBIP1|13092|ES	BBIP1	13092	ES	4:5.1:5.2	3	7	0	0.0424901
GPAM|13103|RI	GPAM	13103	RI	19.4	19.3	19.5	0	2.24135e-05
ACSL5|13108|AP	ACSL5	13108	AP	3	null	null	0	1.78313e-15
ACSL5|13111|AP	ACSL5	13111	AP	1	null	null	0	1.19702e-15
ZDHHC6|13114|AA	ZDHHC6	13114	AA	3.1	2	3.2	0	2.65111e-05
VTI1A|13115|AT	VTI1A	13115	AT	9	null	null	0	1.88076e-12
VTI1A|13116|AT	VTI1A	13116	AT	8	null	null	0	1.88076e-12
TCF7L2|13150|AD	TCF7L2	13150	AD	9.3	9.2	10.1	0	0.0234902
HABP2|13157|AP	HABP2	13157	AP	2	null	null	0	3.10223e-05
CASP7|13166|AP	CASP7	13166	AP	1	null	null	0	6.30575e-05
CASP7|13168|AP	CASP7	13168	AP	2	null	null	0	1.68004e-06
FAM160B1|13214|AT	FAM160B1	13214	AT	17	null	null	0	0.000427303
KIAA1598|13239|AP	KIAA1598	13239	AP	3	null	null	0	0.00383085
KIAA1598|13241|AT	KIAA1598	13241	AT	20.2	null	null	0	0.023922
FAM204A|13247|ES	FAM204A	13247	ES	2	1	3	0	3.07301e-06
SFXN4|13257|ES	SFXN4	13257	ES	4	3	5	0	7.39159e-05
RGS10|13261|AP	RGS10	13261	AP	1	null	null	0	0.00942988
RGS10|13263|AP	RGS10	13263	AP	2	null	null	0	0.0412108
TIAL1|13267|AT	TIAL1	13267	AT	13	null	null	0	0.03702
TIAL1|13268|ES	TIAL1	13268	ES	6	5.1	7	0	3.01163e-08
TIAL1|13269|AA	TIAL1	13269	AA	3.1	2	3.2	0	0.000315364
SEC23IP|13278|ES	SEC23IP	13278	ES	2	1	3	0	0.00249864
WDR11|13288|RI	WDR11	13288	RI	27.2	27.1	27.3	0	9.33362e-09
WDR11|13289|ES	WDR11	13289	ES	9	8	10.1	0	0.0439303
FGFR2|13296|AT	FGFR2	13296	AT	26	null	null	0	1.18721e-08
FGFR2|13298|AT	FGFR2	13298	AT	27	null	null	0	1.95868e-05
FGFR2|13300|AT	FGFR2	13300	AT	28.2	null	null	0	2.53022e-05
FGFR2|13318|ES	FGFR2	13318	ES	4	3	5	0	0.0370178
ATE1|13319|AP	ATE1	13319	AP	1	null	null	0	0.000171024
ATE1|13320|AP	ATE1	13320	AP	2	null	null	0	0.000112862
ATE1|13325|ES	ATE1	13325	ES	4	3	5	0	0.00711915
NSMCE4A|13328|AP	NSMCE4A	13328	AP	1	null	null	0	0.0253488
NSMCE4A|13329|AP	NSMCE4A	13329	AP	2	null	null	0	0.0272744
NSMCE4A|13331|AT	NSMCE4A	13331	AT	13	null	null	0	0.000872555
NSMCE4A|13332|AT	NSMCE4A	13332	AT	8	null	null	0	0.0136265
TACC2|13342|AA	TACC2	13342	AA	15.1	13	15.2	0	0.000531508
TACC2|13343|ES	TACC2	13343	ES	14	13	15.1	0	3.76248e-06
TACC2|13344|ES	TACC2	13344	ES	12	11	13	0	0.0101848
TACC2|13345|ES	TACC2	13345	ES	9	8	11	0	0.000108058
TACC2|13348|ES	TACC2	13348	ES	00:04:05.100000	3	8	0	0.0131173
BUB3|13393|ES	BUB3	13393	ES	2	1	3	0	0.0312189
CHST15|13397|AT	CHST15	13397	AT	9	null	null	0	0.000407071
CHST15|13398|AT	CHST15	13398	AT	7.2	null	null	0	0.000406118
LHPP|13400|AT	LHPP	13400	AT	8	null	null	0	4.62627e-08
LHPP|13402|ES	LHPP	13402	ES	7	5	8	0	7.58205e-05
METTL10|13408|AD	METTL10	13408	AD	3.2	3.1	4	0	0.00446918
UROS|13429|AT	UROS	13429	AT	11	null	null	0	3.41288e-06
BCCIP|13431|AT	BCCIP	13431	AT	7	null	null	0	2.00145e-12
BCCIP|13432|AT	BCCIP	13432	AT	9	null	null	0	0.0119578
BCCIP|13433|AT	BCCIP	13433	AT	8.2	null	null	0	4.99762e-16
DHX32|13435|AP	DHX32	13435	AP	1	null	null	0	0.000689172
ADAM12|13452|AT	ADAM12	13452	AT	24	null	null	0	0.0418468
GLRX3|13474|AT	GLRX3	13474	AT	11.2	null	null	0	0.0383235
BNIP3|13477|AT	BNIP3	13477	AT	6	null	null	0	2.49112e-10
LRRC27|13493|AT	LRRC27	13493	AT	18	null	null	0	0.00046822
LRRC27|13496|AT	LRRC27	13496	AT	17	null	null	0	0.00170332
PWWP2B|13500|AD	PWWP2B	13500	AD	2.2	2.1	3	0	0.0108917
TUBGCP2|13530|AP	TUBGCP2	13530	AP	11.1	null	null	0	0.000159985
TUBGCP2|13533|AA	TUBGCP2	13533	AA	17.1	16	17.2	0	0.00554956
TUBGCP2|13534|ES	TUBGCP2	13534	ES	7	6	8	0	0.000195908
ZNF511|13542|RI	ZNF511	13542	RI	5.2	5.1	5.3	0	4.09362e-07
PRAP1|13549|AD	PRAP1	13549	AD	4.3	4.2	5	0	1.63057e-09
PRAP1|13550|AA	PRAP1	13550	AA	4.1	3	4.2	0	3.1387e-06
FUOM|13553|AA	FUOM	13553	AA	7.1	6	7.2	0	8.25447e-06
PAOX|13555|ES	PAOX	13555	ES	7	6	8	0	0.0200237
PAOX|13557|ES	PAOX	13557	ES	5	3	6	0	1.01161e-05
MTG1|13561|AD	MTG1	13561	AD	1.2	1.1	2	0	0.000434873
BET1L|13573|AT	BET1L	13573	AT	4.4	null	null	0	0.0431273
BET1L|13574|AT	BET1L	13574	AT	7	null	null	0	0.0431273
BET1L|13577|RI	BET1L	13577	RI	4.2	4.1	4.3	0	0.00256952
RIC8A|13584|AP	RIC8A	13584	AP	1	null	null	0	0.0147913
SIRT3|13596|AD	SIRT3	13596	AD	8.2	8.1	9	0	4.87835e-06
SIRT3|13624|AD	SIRT3	13624	AD	2.2	2.1	3.1	0	2.91328e-08
PSMD13|13633|ES	PSMD13	13633	ES	3.1	2	3.3	0	2.39102e-05
ATHL1|13636|AP	ATHL1	13636	AP	1	null	null	0	0.00240953
ATHL1|13637|AP	ATHL1	13637	AP	2.1	null	null	0	0.00996725
ATHL1|13639|AA	ATHL1	13639	AA	4.1	3	4.2	0	1.05406e-07
IFITM2|13641|AP	IFITM2	13641	AP	1	null	null	0	1.99638e-06
IFITM2|13642|AP	IFITM2	13642	AP	2.1	null	null	0	1.99639e-06
SIGIRR|13650|AP	SIGIRR	13650	AP	2	null	null	0	3.89979e-09
SIGIRR|13651|AP	SIGIRR	13651	AP	1.1	null	null	0	4.50462e-10
SIGIRR|13652|RI	SIGIRR	13652	RI	10.2	10.1	10.3	0	1.64294e-09
SIGIRR|13653|ES	SIGIRR	13653	ES	9	8	10.1	1	6.3683e-09
RNH1|13662|AP	RNH1	13662	AP	2	null	null	0	8.07726e-08
RNH1|13664|AP	RNH1	13664	AP	1	null	null	0	8.18091e-09
RNH1|13675|AA	RNH1	13675	AA	4.2	2	4.3	0	0.00604128
RNH1|13676|ES	RNH1	13676	ES	3	2	4.3	0	0.0193452
RNH1|13678|ES	RNH1	13678	ES	00:03:04.200000	1	4.3	0	0.0440219
RNH1|13680|ES	RNH1	13680	ES	3	1	4.3	0	0.00359636
HRAS|13684|RI	HRAS	13684	RI	7.2	7.1	7.3	0	0.0301622
RASSF7|13686|AP	RASSF7	13686	AP	2	null	null	0	8.10297e-08
RASSF7|13689|RI	RASSF7	13689	RI	6.4	6.3	6.5	0	1.30775e-05
RASSF7|13690|RI	RASSF7	13690	RI	6.2:6.3:6.4	6.1	6.5	0	3.73739e-07
RASSF7|13693|ES	RASSF7	13693	ES	6.3	6.1	6.5	0	0.00375767
RASSF7|13694|RI	RASSF7	13694	RI	6.2	6.1	6.3	0	6.15967e-09
IRF7|13707|RI	IRF7	13707	RI	5.2	5.1	5.3	0	0.00390808
IRF7|13708|AA	IRF7	13708	AA	5.1:5.2	4	5.3	0	0.00435285
IRF7|13710|ES	IRF7	13710	ES	4:5.1:5.2	3.2	5.3	0	0.0377177
EPS8L2|13730|AA	EPS8L2	13730	AA	6.1	5	6.2	0	0.00755629
EPS8L2|13731|RI	EPS8L2	13731	RI	4.2	4.1	4.3	0	0.000751209
PDDC1|13743|RI	PDDC1	13743	RI	8.4	8.3	8.5	0	3.15143e-05
PDDC1|13744|RI	PDDC1	13744	RI	8.2	8.1	8.3	0	0.000212563
PDDC1|13745|ES	PDDC1	13745	ES	7:8.1:8.2	6.2	8.3	0	1.47834e-06
PDDC1|13753|AA	PDDC1	13753	AA	6.1	5	6.2	0	2.36588e-07
PDDC1|13757|ES	PDDC1	13757	ES	2	1	3	0	0.000797233
SLC25A22|13758|AP	SLC25A22	13758	AP	2	null	null	0	9.69999e-16
SLC25A22|13760|AP	SLC25A22	13760	AP	1	null	null	0	4.21816e-16
PIDD|13764|AP	PIDD	13764	AP	1	null	null	0	7.08374e-07
PIDD|13765|AP	PIDD	13765	AP	2.1	null	null	0	8.35497e-06
PIDD|13767|AD	PIDD	13767	AD	9.2	9.1	10	0	0.0187617
PIDD|13768|RI	PIDD	13768	RI	3.3	3.2	3.4	0	0.000136311
RPLP2|13770|AD	RPLP2	13770	AD	1.2:1.3	1.1	2	1	0.00278343
EFCAB4A|13776|ES	EFCAB4A	13776	ES	8	7	9	0	0.00602054
POLR2L|13787|AT	POLR2L	13787	AT	2.2	null	null	0	0.0197333
POLR2L|13788|AT	POLR2L	13788	AT	3	null	null	0	0.0197659
TSPAN4|13790|AP	TSPAN4	13790	AP	3	null	null	0	0.00254518
TSPAN4|13792|AP	TSPAN4	13792	AP	1	null	null	0	0.0078549
TSPAN4|13800|ES	TSPAN4	13800	ES	5.2	1	7	0	0.0103033
CHID1|13801|AP	CHID1	13801	AP	2	null	null	0	1.93235e-12
CHID1|13803|AP	CHID1	13803	AP	1	null	null	0	6.84891e-14
CHID1|13804|AP	CHID1	13804	AP	3.1	null	null	0	8.47248e-14
CHID1|13805|AP	CHID1	13805	AP	5.1	null	null	0	1.77788e-07
CHID1|13806|AT	CHID1	13806	AT	18	null	null	0	0.0124276
CHID1|13807|AT	CHID1	13807	AT	17.2	null	null	0	0.0124276
CHID1|13810|ES	CHID1	13810	ES	12	11	13	0	0.000692667
CHID1|13812|AD	CHID1	13812	AD	6.3	6.2	7	0	0.000184038
CHID1|13814|ES	CHID1	13814	ES	6.1:6.2:6.3	5.2	7	0	0.0288676
CHID1|13820|ES	CHID1	13820	ES	4.2	3.1	5.2	0	4.57889e-08
AP2A2|13822|AA	AP2A2	13822	AA	8.1	7	8.2	0	0.00257041
TOLLIP|13825|AP	TOLLIP	13825	AP	1.1	null	null	0	3.51076e-14
LSP1|13865|AP	LSP1	13865	AP	1	null	null	0	1.32851e-06
LSP1|13867|AP	LSP1	13867	AP	4	null	null	0	1.55492e-07
IGF2|13896|AP	IGF2	13896	AP	6.1	null	null	0	5.11064e-07
IGF2|13898|AP	IGF2	13898	AP	5	null	null	0	4.99152e-22
IGF2|13899|AP	IGF2	13899	AP	1	null	null	0	6.26835e-22
TSSC4|13922|RI	TSSC4	13922	RI	4.2	4.1	4.3	0	0.0423015
SLC22A18AS|13932|AP	SLC22A18AS	13932	AP	1	null	null	0	2.98546e-08
SLC22A18AS|13933|ES	SLC22A18AS	13933	ES	3	2	5	0	8.5009e-07
SLC22A18|13937|ES	SLC22A18	13937	ES	06:07:00	5	8	0	2.89943e-05
NUP98|13994|AT	NUP98	13994	AT	35	null	null	0	3.29997e-14
NUP98|13995|AT	NUP98	13995	AT	20.2	null	null	0	3.29997e-14
NUP98|13997|ES	NUP98	13997	ES	29	28	30	0	1.44318e-05
PGAP2|14003|AD	PGAP2	14003	AD	11.3	11.2	12	0	2.77187e-06
PGAP2|14004|AD	PGAP2	14004	AD	11.2:11.3	11.1	12	0	3.27185e-10
PGAP2|14005|AD	PGAP2	14005	AD	11.2	11.1	12	0	0.0208013
PGAP2|14008|ES	PGAP2	14008	ES	08:09:00	6	10	0	6.24883e-08
PGAP2|14009|ES	PGAP2	14009	ES	8	6	10	0	1.45121e-11
PGAP2|14025|ES	PGAP2	14025	ES	6	4	10	0	0.0280111
RRM1|14034|AP	RRM1	14034	AP	1	null	null	0	0.0294791
TRIM5|14072|RI	TRIM5	14072	RI	12.2:12.3	12.1	12.4	0	0.00516383
TRIM5|14074|RI	TRIM5	14074	RI	12.2	12.1	12.3	0	1.72714e-08
TRIM5|14077|ES	TRIM5	14077	ES	9	7	11.3	0	0.010413
TRIM5|14078|AD	TRIM5	14078	AD	4.2	4.1	5	0	0.000113637
FAM160A2|14079|AT	FAM160A2	14079	AT	9.2	null	null	0	0.00309691
FAM160A2|14080|AT	FAM160A2	14080	AT	12	null	null	0	0.00309691
FAM160A2|14081|AD	FAM160A2	14081	AD	8.2	8.1	9.1	0	7.49924e-06
PRKCDBP|14097|ES	PRKCDBP	14097	ES	2	1	3	0	3.3608e-06
ARFIP2|14140|ES	ARFIP2	14140	ES	2.2	1	3	0	0.0298532
TIMM10B|14145|AT	TIMM10B	14145	AT	3.3	null	null	0	0.0131448
TIMM10B|14146|RI	TIMM10B	14146	RI	3.2	3.1	3.3	0	0.000145164
TIMM10B|14147|ES	TIMM10B	14147	ES	2	1	3.1	0	0.0108205
DNHD1|14150|AT	DNHD1	14150	AT	41	null	null	0	0.00946579
DNHD1|14151|AT	DNHD1	14151	AT	8.4	null	null	0	0.00763427
RRP8|14160|ES	RRP8	14160	ES	2.1:2.2:3.1:3.3	1	4	0	0.000879305
RRP8|14161|ES	RRP8	14161	ES	2.2:3.1:3.3	1	4	0	0.00209389
ILK|14175|RI	ILK	14175	RI	1.2	1.1	1.3	0	0.000340867
ILK|14177|AA	ILK	14177	AA	1.3	1.1	1.4	0	0.00807398
PPFIBP2|14200|AP	PPFIBP2	14200	AP	8	null	null	0	0.00342518
AKIP1|14278|ES	AKIP1	14278	ES	4.1	3	5	0	0.0103373
AKIP1|14279|ES	AKIP1	14279	ES	2	1.3	3	0	0.0129574
AKIP1|14280|RI	AKIP1	14280	RI	1.2	1.1	1.3	0	0.0475815
TMEM9B|14289|ES	TMEM9B	14289	ES	3	2	4	0	4.50209e-05
TMEM41B|14311|RI	TMEM41B	14311	RI	7.2	7.1	7.3	0	1.57959e-05
WEE1|14327|AP	WEE1	14327	AP	2	null	null	0	0.0146807
SWAP70|14332|ES	SWAP70	14332	ES	4	2	5	0	0.0417264
ADM|14341|RI	ADM	14341	RI	1.6:1.7	1.5	1.8	0	0.00157223
ADM|14343|RI	ADM	14343	RI	1.4	1.3	1.5	0	0.000409222
RNF141|14356|AT	RNF141	14356	AT	7	null	null	0	3.49478e-07
USP47|14403|ES	USP47	14403	ES	3	1	4	0	0.00957824
DKK3|14410|ES	DKK3	14410	ES	6	5	7	0	0.0416793
MICAL2|14416|AT	MICAL2	14416	AT	28.2	null	null	0	0.0450809
BTBD10|14453|ES	BTBD10	14453	ES	2	1	4.1	0	0.00124129
RRAS2|14457|AP	RRAS2	14457	AP	2	null	null	0	0.0308738
COPB1|14469|AD	COPB1	14469	AD	1.2	1.1	2	0	1.78911e-05
PSMA1|14475|AD	PSMA1	14475	AD	3.2	3.1	5	0	0.00397831
CYP2R1|14480|AA	CYP2R1	14480	AA	6.1	5.3	6.2	0	4.17664e-06
CYP2R1|14483|AA	CYP2R1	14483	AA	5.1:5.2	4.2	5.3	0	0.0056301
PLEKHA7|14508|AT	PLEKHA7	14508	AT	23.2	null	null	0	0.0076693
PLEKHA7|14509|AT	PLEKHA7	14509	AT	27	null	null	0	0.0076693
KCNJ11|14528|AP	KCNJ11	14528	AP	2.1	null	null	0	0.000228299
OTOG|14545|AT	OTOG	14545	AT	49	null	null	0	0.0431405
SERGEF|14553|AT	SERGEF	14553	AT	16	null	null	0	0.0363118
SERGEF|14559|ES	SERGEF	14559	ES	8	7	9	0	0.0035465
SAA2|14577|AT	SAA2	14577	AT	5	null	null	0	1.4945e-06
SAA2|14579|AT	SAA2	14579	AT	7	null	null	0	0.000739394
SAA2|14580|AT	SAA2	14580	AT	4	null	null	0	5.72847e-07
SAA1|14584|RI	SAA1	14584	RI	1.2	1.1	1.3	0	0.0190576
GTF2H1|14598|AP	GTF2H1	14598	AP	11.1	null	null	0	0.0129551
GTF2H1|14599|AP	GTF2H1	14599	AP	1	null	null	0	7.05644e-05
GTF2H1|14601|AP	GTF2H1	14601	AP	9.1	null	null	0	0.000167292
GTF2H1|14605|ES	GTF2H1	14605	ES	2	1	3	0	0.00183358
LDHA|14607|AP	LDHA	14607	AP	1	null	null	0	5.17875e-13
LDHA|14634|ES	LDHA	14634	ES	03:04:00	2.4	6.1	0	4.83251e-07
LDHA|14636|ES	LDHA	14636	ES	3	2.4	4	0	8.48498e-12
UEVLD|14666|AT	UEVLD	14666	AT	8	null	null	0	0.000726298
UEVLD|14667|AT	UEVLD	14667	AT	14	null	null	0	0.000726299
UEVLD|14668|ES	UEVLD	14668	ES	13	12	14	0	0.00629576
HTATIP2|14708|AT	HTATIP2	14708	AT	5	null	null	0	0.0315539
HTATIP2|14710|RI	HTATIP2	14710	RI	1.4	1.3	1.5	0	0.000362744
HTATIP2|14712|AD	HTATIP2	14712	AD	1.3	1.2	1.5	0	0.00013099
HTATIP2|14713|RI	HTATIP2	14713	RI	1.2:1.3:1.4	1.1	1.5	0	2.35144e-07
HTATIP2|14714|AD	HTATIP2	14714	AD	1.2:1.3	1.1	1.5	0	0.0345603
HTATIP2|14715|AD	HTATIP2	14715	AD	1.2	1.1	1.5	0	1.75004e-11
PRMT3|14723|ES	PRMT3	14723	ES	1.3	1.1	2	0	0.0287405
CCDC34|14751|AT	CCDC34	14751	AT	6	null	null	0	0.00117398
MPPED2|14793|AT	MPPED2	14793	AT	9	null	null	0	1.45939e-08
MPPED2|14794|AT	MPPED2	14794	AT	10	null	null	0	1.45939e-08
IMMP1L|14814|ES	IMMP1L	14814	ES	05:06:00	4	7	0	0.00239443
IMMP1L|14819|ES	IMMP1L	14819	ES	4	1	7	0	0.000781823
EIF3M|14850|ES	EIF3M	14850	ES	4	3	5	0	0.0193094
EIF3M|14856|ES	EIF3M	14856	ES	2.1:2.2:3	1	5	0	0.00973231
DEPDC7|14869|AP	DEPDC7	14869	AP	1	null	null	0	4.4967e-07
CSTF3|14886|RI	CSTF3	14886	RI	4.2	4.1	4.3	0	0.0193764
CSTF3|14889|ES	CSTF3	14889	ES	2	1	4.1	0	3.80525e-07
CD59|14918|ES	CD59	14918	ES	3	1	5.4	0	0.0454136
FBXO3|14920|AP	FBXO3	14920	AP	1	null	null	0	1.54325e-06
FBXO3|14922|AP	FBXO3	14922	AP	2.1	null	null	0	3.99839e-06
FBXO3|14929|RI	FBXO3	14929	RI	12.2:12.3	12.1	12.4	0	1.03094e-06
CAPRIN1|14940|AP	CAPRIN1	14940	AP	2.1	null	null	0	0.000105667
CAPRIN1|14941|AP	CAPRIN1	14941	AP	1	null	null	0	0.00061981
NAT10|14945|AP	NAT10	14945	AP	1	null	null	0	0.0492287
APIP|14965|AT	APIP	14965	AT	8.2	null	null	0	7.66269e-25
APIP|14967|AT	APIP	14967	AT	11	null	null	0	7.66269e-25
PDHX|14971|AP	PDHX	14971	AP	2	null	null	0	2.20621e-12
PDHX|14972|AP	PDHX	14972	AP	1	null	null	0	5.19403e-13
CD44|15143|ES	CD44	15143	ES	12.1:13:14	5	15	0	0.00151957
COMMD9|15422|ES	COMMD9	15422	ES	2	1	3	0	0.0306972
RAG1|15432|AT	RAG1	15432	AT	9.2	null	null	0	0.0263427
C11orf74|15440|ES	C11orf74	15440	ES	05:06:00	4	7	0	0.000359295
C11orf74|15441|ES	C11orf74	15441	ES	5	4	7	0	0.000624671
C11orf74|15442|AD	C11orf74	15442	AD	1.2	1.1	4	0	0.000116304
API5|15448|AT	API5	15448	AT	16.3	null	null	0	0.000859037
TTC17|15454|AT	TTC17	15454	AT	27	null	null	0	0.00829862
TTC17|15455|AT	TTC17	15455	AT	21	null	null	0	0.00828348
ALKBH3|15467|ES	ALKBH3	15467	ES	7	6	9	0	0.000204218
ALKBH3|15469|ES	ALKBH3	15469	ES	4	3	5.1	0	0.011808
ACCS|15474|AT	ACCS	15474	AT	15	null	null	0	0.00367895
ACCS|15475|ES	ACCS	15475	ES	4	3	5	0	0.000949225
EXT2|15476|AP	EXT2	15476	AP	1	null	null	0	0.000587941
EXT2|15477|AP	EXT2	15477	AP	2	null	null	0	0.0013677
PEX16|15522|AA	PEX16	15522	AA	13.1	12	13.2	0	0.00109557
GYLTL1B|15530|AT	GYLTL1B	15530	AT	16	null	null	0	1.5258e-06
DGKZ|15540|AP	DGKZ	15540	AP	3	null	null	0	2.45413e-07
DGKZ|15541|AP	DGKZ	15541	AP	2	null	null	0	3.07704e-08
DGKZ|15546|ES	DGKZ	15546	ES	11	10.2	12	0	1.0482e-06
DGKZ|15547|AA	DGKZ	15547	AA	10.1	9.2	10.2	0	0.000919728
DGKZ|15556|ES	DGKZ	15556	ES	7:8.1:8.2:9.2	3	10.2	0	0.0382776
MDK|15566|AP	MDK	15566	AP	2.1	null	null	0	3.58439e-20
MDK|15567|AP	MDK	15567	AP	1.1	null	null	0	3.58439e-20
AMBRA1|15576|ES	AMBRA1	15576	ES	10	9	11	0	0.00793436
AMBRA1|15578|ES	AMBRA1	15578	ES	9	8.3	10	0	0.000181674
ATG13|15594|ES	ATG13	15594	ES	3	1.1	4.1	0	0.027376
C11orf49|15635|ES	C11orf49	15635	ES	3	1	7	0	0.00310277
ARFGAP2|15645|ES	ARFGAP2	15645	ES	4.2:5:6.1:6.2:7:8	3	9	0	0.0433659
ARFGAP2|15661|ES	ARFGAP2	15661	ES	3:4.2:5:6.1:6.2:7:8	2	9	0	0.0112367
ARFGAP2|15664|ES	ARFGAP2	15664	ES	3:4.2:5:6.2:7:8	2	9	0	0.0217505
PACSIN3|15671|AP	PACSIN3	15671	AP	1	null	null	0	5.85758e-09
PACSIN3|15672|AP	PACSIN3	15672	AP	2	null	null	0	3.44813e-10
DDB2|15673|ES	DDB2	15673	ES	6	5	7	0	9.33344e-05
DDB2|15674|ES	DDB2	15674	ES	4:5:6:7	3	8	0	0.00172878
ACP2|15678|AP	ACP2	15678	AP	1	null	null	0	0.000158153
NR1H3|15692|AP	NR1H3	15692	AP	1	null	null	0	0.0211107
NR1H3|15694|AP	NR1H3	15694	AP	2	null	null	0	0.0392582
NR1H3|15695|AP	NR1H3	15695	AP	3.1	null	null	0	3.45958e-05
NR1H3|15699|RI	NR1H3	15699	RI	8.2	8.1	8.3	0	3.7864e-11
NR1H3|15701|ES	NR1H3	15701	ES	8.1	7	8.3	0	0.0050558
NR1H3|15704|RI	NR1H3	15704	RI	3.4	3.3	3.5	0	3.09923e-06
NR1H3|15705|RI	NR1H3	15705	RI	3.3:3.4	3.2	3.5	0	1.43402e-10
SLC39A13|15738|RI	SLC39A13	15738	RI	6.12	6.11	6.13	0	3.02866e-07
SLC39A13|15741|RI	SLC39A13	15741	RI	6.7:6.8	6.6	6.9	0	1.16048e-05
SLC39A13|15747|RI	SLC39A13	15747	RI	6.2	6.1	6.3	0	6.91608e-06
SLC39A13|15748|RI	SLC39A13	15748	RI	4.2	4.1	4.3	0	4.07565e-09
CELF1|15763|AA	CELF1	15763	AA	18.1:18.2	17	18.3	0	0.0149778
CELF1|15765|AA	CELF1	15765	AA	14.1	13	14.2	0	0.0179414
CELF1|15766|AA	CELF1	15766	AA	12.1	11	12.2	0	3.11042e-07
CELF1|15768|ES	CELF1	15768	ES	03:04:00	1	6.2	0	2.49828e-09
PTPMT1|15769|ES	PTPMT1	15769	ES	2	1.3	3	0	0.0120421
PTPMT1|15770|RI	PTPMT1	15770	RI	1.2	1.1	1.3	0	0.00917018
NDUFS3|15783|AT	NDUFS3	15783	AT	6	null	null	0	0.000178823
MTCH2|15788|ES	MTCH2	15788	ES	4	3	5	1	0.000739455
AGBL2|15792|AT	AGBL2	15792	AT	18.2	null	null	0	0.0467614
AGBL2|15794|AT	AGBL2	15794	AT	20	null	null	0	0.0463523
NUP160|15805|AT	NUP160	15805	AT	3.4	null	null	0	6.78752e-07
NUP160|15806|AT	NUP160	15806	AT	34.2	null	null	0	2.81054e-07
NUP160|15809|RI	NUP160	15809	RI	3.2	3.1	3.3	0	0.000222783
FOLH1|15817|ES	FOLH1	15817	ES	21	20	22	0	2.51637e-06
APLNR|15826|RI	APLNR	15826	RI	1.2	1.1	1.3	0	0.0011904
SLC43A3|15833|AP	SLC43A3	15833	AP	4.1	null	null	0	1.47981e-05
SLC43A3|15834|AP	SLC43A3	15834	AP	2	null	null	0	0.00549484
SLC43A1|15844|AP	SLC43A1	15844	AP	2	null	null	0	0.0118324
SLC43A1|15846|AP	SLC43A1	15846	AP	1	null	null	0	0.0105663
SLC43A1|15851|ES	SLC43A1	15851	ES	07:08:00	6	9	0	0.000175245
SLC43A1|15852|ES	SLC43A1	15852	ES	4.3:5:6:7:8:9:10.1	4.2	10.2	0	0.0447012
UBE2L6|15862|AP	UBE2L6	15862	AP	2	null	null	0	0.0196019
SERPING1|15865|AP	SERPING1	15865	AP	2.1	null	null	0	2.84562e-05
SERPING1|15866|AP	SERPING1	15866	AP	1	null	null	0	2.82244e-05
SERPING1|15874|ES	SERPING1	15874	ES	2.2:3.1	1	3.2	0	0.00121549
TMX2|15904|ES	TMX2	15904	ES	3.2:3.3:4:5.1:5.3	2	6	0	0.0145196
TMX2|15906|ES	TMX2	15906	ES	4:5.1:5.3	2	6	0	0.0264309
TMX2|15919|ES	TMX2	15919	ES	3.1:3.2:3.3	2	4	0	0.00262594
TMX2|15920|ES	TMX2	15920	ES	3.2:3.3	2	4	0	0.00312229
TMX2|15923|AA	TMX2	15923	AA	3.2	2	3.3	0	0.00373997
CTNND1|15932|RI	CTNND1	15932	RI	22.3	22.2	22.4	0	1.88337e-06
CTNND1|15933|ES	CTNND1	15933	ES	00:21:22.100000	20	22.2	0	0.00171473
CTNND1|15935|ES	CTNND1	15935	ES	21	20	22.1	0	5.23683e-06
CTNND1|15957|ES	CTNND1	15957	ES	3:4.1:4.2:4.3:5:6:7	2.1	8	0	0.000308794
CTNND1|15964|ES	CTNND1	15964	ES	2.2:2.3:5:6:7	2.1	8	0	9.07731e-05
CTNND1|15966|ES	CTNND1	15966	ES	05:06:07	2.1	8	0	0.00192817
LPXN|16012|ES	LPXN	16012	ES	4	3	5	0	0.00156759
GLYAT|16016|RI	GLYAT	16016	RI	6.2	6.1	6.3	0	1.07544e-19
STX3|16035|ES	STX3	16035	ES	13	11	14	0	0.00932615
STX3|16039|ES	STX3	16039	ES	11	10	13	0	0.0186054
MS4A6A|16058|AD	MS4A6A	16058	AD	8.2	8.1	9.1	0	0.011172
MS4A6A|16064|ES	MS4A6A	16064	ES	5.1	4	7	0	0.00374285
MS4A7|16090|AD	MS4A7	16090	AD	1.2	1.1	2	0	0.00794936
DDB1|16153|AP	DDB1	16153	AP	25.1	null	null	0	0.00170688
DDB1|16155|AP	DDB1	16155	AP	1	null	null	0	0.0166131
CYB561A3|16163|RI	CYB561A3	16163	RI	6.5:6.6	6.4	6.7	0	0.00065001
CYB561A3|16164|AA	CYB561A3	16164	AA	6.6	6.4	6.7	0	4.90752e-09
TMEM138|16184|AP	TMEM138	16184	AP	1	null	null	0	1.68702e-05
TMEM138|16186|AT	TMEM138	16186	AT	4	null	null	0	1.23922e-05
TMEM138|16187|AT	TMEM138	16187	AT	3.5	null	null	0	1.23922e-05
TMEM138|16188|RI	TMEM138	16188	RI	3.3	3.2	3.4	0	2.01826e-05
TMEM216|16189|AA	TMEM216	16189	AA	5.1	4	5.2	0	0.00445172
CPSF7|16192|AP	CPSF7	16192	AP	1.1	null	null	0	0.00891798
CPSF7|16213|AA	CPSF7	16213	AA	6.1:6.2	3	6.3	0	0.00487105
CPSF7|16217|ES	CPSF7	16217	ES	4	3	6.1	0	0.00179279
SDHAF2|16230|ES	SDHAF2	16230	ES	3:4.1:5.1:5.2	1	6	0	0.00250886
SDHAF2|16233|ES	SDHAF2	16233	ES	00:03:04.100000	1	6	0	0.000734528
SDHAF2|16234|ES	SDHAF2	16234	ES	00:03:04.100000	1	6	0	0.0431916
PPP1R32|16239|AP	PPP1R32	16239	AP	12	null	null	0	6.91095e-13
PPP1R32|16240|AP	PPP1R32	16240	AP	13.1	null	null	0	1.50513e-13
FADS2|16289|AP	FADS2	16289	AP	2.1	null	null	0	0.00917812
FADS2|16291|AP	FADS2	16291	AP	6	null	null	0	2.85275e-05
FADS2|16295|AT	FADS2	16295	AT	17	null	null	0	3.13083e-07
FADS3|16305|RI	FADS3	16305	RI	9.2	9.1	9.3	0	1.16163e-08
AHNAK|16345|AP	AHNAK	16345	AP	1	null	null	0	0.000903347
AHNAK|16347|AT	AHNAK	16347	AT	7	null	null	0	1.14005e-09
AHNAK|16348|AT	AHNAK	16348	AT	5	null	null	0	1.14005e-09
AHNAK|16349|ES	AHNAK	16349	ES	6	4	7	0	3.66504e-06
EML3|16360|AP	EML3	16360	AP	2.1	null	null	0	0.0152083
EML3|16362|AA	EML3	16362	AA	21.1	20	21.2	0	0.00517954
ROM1|16366|AP	ROM1	16366	AP	2	null	null	0	0.00943805
ROM1|16367|AP	ROM1	16367	AP	1	null	null	0	0.00739809
B3GAT3|16371|AA	B3GAT3	16371	AA	6.1:6.2	5	6.3	0	0.028642
GANAB|16378|ES	GANAB	16378	ES	6	5.1	7	0	4.74898e-16
GANAB|16379|ES	GANAB	16379	ES	3	2.2	4	0	0.00971405
C11orf48|16384|AP	C11orf48	16384	AP	3	null	null	0	0.000586787
C11orf48|16385|AP	C11orf48	16385	AP	1.1	null	null	0	0.000585447
C11orf48|16390|RI	C11orf48	16390	RI	1.2:1.3:1.4	1.1	1.5	0	0.0101345
BSCL2|16400|AP	BSCL2	16400	AP	4.1	null	null	0	1.73887e-06
BSCL2|16403|AP	BSCL2	16403	AP	1	null	null	0	1.95302e-08
BSCL2|16408|AD	BSCL2	16408	AD	4.3	4.2	5	0	6.47587e-06
BSCL2|16409|AD	BSCL2	16409	AD	4.2:4.3	4.1	5	0	1.83706e-06
BSCL2|16410|AD	BSCL2	16410	AD	4.2	4.1	5	0	5.28879e-05
TTC9C|16414|AT	TTC9C	16414	AT	3.2	null	null	0	0.00681162
TTC9C|16415|AT	TTC9C	16415	AT	4	null	null	0	0.00681162
TTC9C|16416|ES	TTC9C	16416	ES	2	1.3	3.1	0	6.92029e-07
TTC9C|16417|RI	TTC9C	16417	RI	1.2	1.1	1.3	0	0.0180067
TMEM179B|16427|ES	TMEM179B	16427	ES	4	3	5	0	1.0133e-06
TMEM223|16428|AT	TMEM223	16428	AT	2	null	null	0	1.96385e-07
NXF1|16435|RI	NXF1	16435	RI	11.2	11.1	11.3	0	0.0193133
WDR74|16453|AP	WDR74	16453	AP	1	null	null	0	0.000166464
WDR74|16454|AP	WDR74	16454	AP	2	null	null	0	0.000166464
WDR74|16457|ES	WDR74	16457	ES	11	10	12	0	0.0162889
SLC3A2|16462|AP	SLC3A2	16462	AP	1	null	null	0	5.74405e-15
SLC3A2|16464|AP	SLC3A2	16464	AP	5.1	null	null	0	2.87884e-20
SLC22A9|16503|ES	SLC22A9	16503	ES	08:09:00	7	10	0	0.00149281
SLC22A9|16504|ES	SLC22A9	16504	ES	3	2	4	0	0.0293733
PLA2G16|16516|AP	PLA2G16	16516	AP	1	null	null	0	3.11791e-18
PLA2G16|16517|AP	PLA2G16	16517	AP	2.1	null	null	0	3.11791e-18
MARK2|16543|ES	MARK2	16543	ES	18	17	19	0	0.0210721
NAA40|16549|ES	NAA40	16549	ES	05:06:07	4.2	8	0	0.0156695
OTUB1|16556|AT	OTUB1	16556	AT	8.4	null	null	0	9.57655e-07
STIP1|16567|AP	STIP1	16567	AP	2	null	null	0	0.00187767
STIP1|16568|AP	STIP1	16568	AP	1	null	null	0	0.00327637
TRPT1|16577|ES	TRPT1	16577	ES	7.1:7.2	6	8	0	0.0279094
NUDT22|16587|ES	NUDT22	16587	ES	3	1.4	4	0	0.0127013
NUDT22|16588|ES	NUDT22	16588	ES	2	1.4	3	0	0.000109499
NUDT22|16589|RI	NUDT22	16589	RI	1.3	1.2	1.4	0	0.000171043
DNAJC4|16596|RI	DNAJC4	16596	RI	7.2	7.1	7.3	0	2.12254e-06
DNAJC4|16600|ES	DNAJC4	16600	ES	3	2	4	0	0.000456263
VEGFB|16601|AA	VEGFB	16601	AA	6.1	5	6.2	0	7.2774e-16
FKBP2|16602|AP	FKBP2	16602	AP	3	null	null	0	7.61196e-07
FKBP2|16603|AP	FKBP2	16603	AP	1	null	null	0	8.04258e-06
PPP1R14B|16605|AP	PPP1R14B	16605	AP	2	null	null	0	0.000266712
PPP1R14B|16606|AP	PPP1R14B	16606	AP	1	null	null	0	0.00227811
BAD|16616|RI	BAD	16616	RI	1.2	1.1	1.3	0	8.6895e-18
GPR137|16618|AP	GPR137	16618	AP	4.1	null	null	0	0.0451473
GPR137|16619|AP	GPR137	16619	AP	1	null	null	0	8.66116e-12
GPR137|16622|AA	GPR137	16622	AA	10.1	9	10.2	0	5.07924e-09
GPR137|16623|ES	GPR137	16623	ES	9	8	10.1	0	5.01356e-07
GPR137|16624|ES	GPR137	16624	ES	7	6	8	0	5.76583e-08
GPR137|16625|ES	GPR137	16625	ES	06:07:00	5	8	0	0.0477105
ESRRA|16632|AA	ESRRA	16632	AA	6.1	5	6.2	0	0.0347105
PRDX5|16640|ES	PRDX5	16640	ES	3	1	4	1	3.83471e-11
RPS6KA4|16649|ES	RPS6KA4	16649	ES	10.2:11.1:11.2:12:13:14:15.1	10.1	15.2	0	0.0115084
RPS6KA4|16650|ES	RPS6KA4	16650	ES	10.2:11.2:12:13:14:15.1	10.1	15.2	0	0.0164622
RASGRP2|16664|AT	RASGRP2	16664	AT	19	null	null	0	0.00653416
RASGRP2|16667|AT	RASGRP2	16667	AT	6.2	null	null	0	0.0227101
SF1|16676|AP	SF1	16676	AP	1.1	null	null	0	0.000178347
SF1|16683|AD	SF1	16683	AD	11.2	11.1	12	0	1.63281e-05
MAP4K2|16691|AA	MAP4K2	16691	AA	19.1	18	19.2	0	0.0474816
MEN1|16702|AD	MEN1	16702	AD	3.2	3.1	4	0	0.0209326
MEN1|16706|AD	MEN1	16706	AD	2.3	2.2	2.5	0	0.0064536
ARL2|16727|ES	ARL2	16727	ES	4	3	5.1	0	0.0273034
NAALADL1|16735|AT	NAALADL1	16735	AT	17	null	null	0	0.00470994
ZFPL1|16751|AD	ZFPL1	16751	AD	3.2	3.1	4	0	4.95284e-05
ZFPL1|16753|ES	ZFPL1	16753	ES	3.1	2.1	4	0	0.00223981
VPS51|16758|ES	VPS51	16758	ES	3	2	4	0	0.00527854
TM7SF2|16761|ES	TM7SF2	16761	ES	8	7	9	0	0.0151307
TM7SF2|16763|ES	TM7SF2	16763	ES	3	2	4	0	0.0131577
FAU|16772|AA	FAU	16772	AA	2.4:2.5	2.2	2.6	0	0.0166122
SYVN1|16795|AA	SYVN1	16795	AA	14.1	13	14.2	0	0.00169012
CAPN1|16800|AP	CAPN1	16800	AP	1	null	null	0	0.000152606
CAPN1|16802|AP	CAPN1	16802	AP	3	null	null	0	0.000721421
POLA2|16807|AT	POLA2	16807	AT	17.2	null	null	0	0.000576268
POLA2|16808|AT	POLA2	16808	AT	18	null	null	0	0.000576268
SLC25A45|16828|ES	SLC25A45	16828	ES	8	7	10	0	7.3377e-05
FRMD8|16849|AT	FRMD8	16849	AT	11	null	null	0	0.0201176
FRMD8|16850|ES	FRMD8	16850	ES	4	3	5	0	0.000565548
SCYL1|16855|RI	SCYL1	16855	RI	17.2	17.1	17.3	0	4.47472e-11
SCYL1|16857|ES	SCYL1	16857	ES	17.1	16.2	17.3	0	7.22105e-07
LTBP3|16861|AP	LTBP3	16861	AP	12.1	null	null	0	4.31109e-09
LTBP3|16862|AP	LTBP3	16862	AP	1.1	null	null	0	6.66054e-12
LTBP3|16864|AP	LTBP3	16864	AP	17	null	null	0	1.76383e-13
LTBP3|16865|ES	LTBP3	16865	ES	25	24	26	0	3.41821e-10
LTBP3|16867|AD	LTBP3	16867	AD	1.2	1.1	2	0	0.000858111
SSSCA1|16869|AT	SSSCA1	16869	AT	3	null	null	0	2.19247e-05
EHBP1L1|16875|AP	EHBP1L1	16875	AP	1	null	null	0	0.00532937
EHBP1L1|16876|AP	EHBP1L1	16876	AP	17.1	null	null	0	0.00532937
MAP3K11|16883|AP	MAP3K11	16883	AP	1	null	null	0	0.0377798
RELA|16898|RI	RELA	16898	RI	10.2	10.1	10.3	0	0.0139839
KAT5|16911|AP	KAT5	16911	AP	1.1	null	null	0	0.0201216
RNASEH2C|16916|RI	RNASEH2C	16916	RI	1.2	1.1	1.3	0	8.27302e-08
CFL1|16922|AP	CFL1	16922	AP	5.1	null	null	0	0.00411324
CFL1|16923|AP	CFL1	16923	AP	4	null	null	0	5.49831e-05
CFL1|16924|AD	CFL1	16924	AD	5.2	5.1	6	0	0.00941608
FIBP|16938|AD	FIBP	16938	AD	5.2	5.1	6	0	5.11199e-11
C11orf68|16947|AP	C11orf68	16947	AP	2.1	null	null	0	6.36194e-06
C11orf68|16948|AP	C11orf68	16948	AP	1	null	null	0	2.05324e-06
C11orf68|16949|AA	C11orf68	16949	AA	2.2	1	2.3	0	0.000182284
EIF1AD|16968|ES	EIF1AD	16968	ES	2.2:2.3:2.4	1.1	3.1	0	5.69352e-07
EIF1AD|16977|ES	EIF1AD	16977	ES	1.2:2.1	1.1	2.2	0	0.015498
EIF1AD|16978|AD	EIF1AD	16978	AD	1.2	1.1	2.2	0	5.98572e-05
BANF1|16979|AP	BANF1	16979	AP	1.1	null	null	0	3.37761e-07
BANF1|16980|AP	BANF1	16980	AP	2.1	null	null	0	3.37761e-07
KLC2|16989|AP	KLC2	16989	AP	1	null	null	0	0.0310691
YIF1A|17004|AP	YIF1A	17004	AP	1	null	null	0	1.06706e-08
YIF1A|17008|ES	YIF1A	17008	ES	7	6	8.2	0	6.57546e-13
PELI3|17033|AT	PELI3	17033	AT	7.2	null	null	0	0.000240404
PELI3|17034|AT	PELI3	17034	AT	8	null	null	0	0.000240987
DPP3|17037|ES	DPP3	17037	ES	3	2.3	4	0	0.0442004
BBS1|17050|ES	BBS1	17050	ES	07:09:10	6.2	11	0	0.0237288
ZDHHC24|17064|AT	ZDHHC24	17064	AT	3	null	null	0	0.000404225
ZDHHC24|17065|AT	ZDHHC24	17065	AT	7	null	null	0	0.000404226
RBM14|17081|ES	RBM14	17081	ES	4.1:4.2	1	5	0	0.0435624
RBM14|17085|ES	RBM14	17085	ES	3	1	4.1	0	0.000263569
RBM4|17088|AP	RBM4	17088	AP	1	null	null	0	5.41189e-08
RBM4|17089|AP	RBM4	17089	AP	2.1	null	null	0	5.53827e-06
RBM4|17094|AT	RBM4	17094	AT	5	null	null	0	0.00503212
RBM4|17096|ES	RBM4	17096	ES	4.1	3.2	5	0	4.47528e-05
RBM4|17097|AD	RBM4	17097	AD	2.2	2.1	3.2	0	0.00531946
RBM14-RBM4|17102|ES	RBM14-RBM4	17102	ES	00:02:03.100000	1	4	0	6.97329e-12
RBM4B|17104|AP	RBM4B	17104	AP	1	null	null	0	0.0256631
RBM4B|17105|AP	RBM4B	17105	AP	2.1	null	null	0	0.0035585
RBM4B|17107|AT	RBM4B	17107	AT	2.3	null	null	0	0.0151582
RBM4B|17108|AT	RBM4B	17108	AT	5	null	null	0	0.0151582
RBM4B|17110|ES	RBM4B	17110	ES	4	2.2	5	0	0.00629721
C11orf80|17122|ES	C11orf80	17122	ES	13	12	14	0	0.00162244
C11orf80|17129|ES	C11orf80	17129	ES	02:03:00	1	4	0	0.00164591
RCE1|17130|AP	RCE1	17130	AP	2.1	null	null	0	0.013707
RCE1|17131|AP	RCE1	17131	AP	1	null	null	0	0.00379965
PC|17134|AP	PC	17134	AP	1	null	null	0	0.000191139
PC|17135|AP	PC	17135	AP	4	null	null	0	2.34219e-05
PC|17139|ES	PC	17139	ES	2	1	3	0	1.81587e-05
KDM2A|17151|AP	KDM2A	17151	AP	13	null	null	0	6.17321e-08
KDM2A|17152|AP	KDM2A	17152	AP	1	null	null	0	6.94215e-08
ANKRD13D|17155|AP	ANKRD13D	17155	AP	1	null	null	0	5.52997e-05
ANKRD13D|17156|AP	ANKRD13D	17156	AP	11.1	null	null	0	1.08997e-05
SSH3|17164|RI	SSH3	17164	RI	4.2	4.1	4.3	0	0.00088934
POLD4|17171|AD	POLD4	17171	AD	1.2:1.3	1.1	2	0	1.16421e-05
POLD4|17172|AD	POLD4	17172	AD	1.2	1.1	2	0	1.10489e-10
PPP1CA|17183|ES	PPP1CA	17183	ES	2.1:2.2	1	3	0	3.06411e-06
PPP1CA|17184|ES	PPP1CA	17184	ES	2.2	1	3	0	4.2679e-10
RPS6KB2|17199|AT	RPS6KB2	17199	AT	16	null	null	0	1.36529e-05
RPS6KB2|17204|ES	RPS6KB2	17204	ES	6.2	5.1	7	0	0.00582161
RPS6KB2|17208|ES	RPS6KB2	17208	ES	2	1	3	0	0.0102463
TMEM134|17228|AT	TMEM134	17228	AT	8	null	null	0	0.0103962
TMEM134|17233|AA	TMEM134	17233	AA	6.1	4.1	6.2	0	0.0492111
TMEM134|17235|ES	TMEM134	17235	ES	2.2:3.1	2.1	3.2	0	0.00353403
TMEM134|17236|AA	TMEM134	17236	AA	3.1	2.1	3.2	0	0.000638424
TMEM134|17237|AD	TMEM134	17237	AD	2.2	2.1	3.2	0	0.0221582
CDK2AP2|17244|AD	CDK2AP2	17244	AD	1.2	1.1	2	0	3.72376e-11
NUDT8|17259|RI	NUDT8	17259	RI	3.2	3.1	3.3	0	2.91962e-18
NDUFS8|17275|AP	NDUFS8	17275	AP	2	null	null	0	3.29513e-05
NDUFS8|17276|AP	NDUFS8	17276	AP	1	null	null	0	3.29513e-05
TCIRG1|17288|RI	TCIRG1	17288	RI	5.2	5.1	5.3	0	0.000239828
CHKA|17289|ES	CHKA	17289	ES	3	2	4	0	0.0207261
SUV420H1|17293|AT	SUV420H1	17293	AT	12.3	null	null	0	0.00364069
SUV420H1|17294|AT	SUV420H1	17294	AT	13	null	null	0	0.00364069
SUV420H1|17296|RI	SUV420H1	17296	RI	12.2	12.1	12.3	0	0.0011362
C11orf24|17301|RI	C11orf24	17301	RI	4.2	4.1	4.3	0	0.000491529
C11orf24|17302|AD	C11orf24	17302	AD	1.2	1.1	2	0	8.80069e-09
PPP6R3|17320|ES	PPP6R3	17320	ES	16	15	17.1	0	0.0249782
ORAOV1|17366|AT	ORAOV1	17366	AT	4.2	null	null	0	7.47143e-05
ORAOV1|17369|AT	ORAOV1	17369	AT	5.5	null	null	0	7.47143e-05
ORAOV1|17371|RI	ORAOV1	17371	RI	5.2	5.1	5.3	0	0.00830692
ANO1|17387|ES	ANO1	17387	ES	17	16	18	0	4.63839e-10
PPFIA1|17393|AT	PPFIA1	17393	AT	29	null	null	0	1.45274e-09
PPFIA1|17395|AD	PPFIA1	17395	AD	13.2	13.1	14	0	0.0403591
CTTN|17402|ME	CTTN	17402	ME	11|12	10	13	0	5.67926e-05
CTTN|17403|ES	CTTN	17403	ES	12	10	13	0	1.68988e-05
NADSYN1|17422|AP	NADSYN1	17422	AP	1	null	null	0	0.000358502
NADSYN1|17423|AP	NADSYN1	17423	AP	12	null	null	0	0.000216545
NADSYN1|17428|ES	NADSYN1	17428	ES	9.2:10	9.1	11	0	0.00762686
FAM86C1|17433|AT	FAM86C1	17433	AT	5.3	null	null	0	7.38676e-08
FAM86C1|17434|AT	FAM86C1	17434	AT	6	null	null	0	7.38676e-08
FAM86C1|17436|ES	FAM86C1	17436	ES	4	3.2	5.1	0	0.000360146
FAM86C1|17438|ES	FAM86C1	17438	ES	3.2:4	2	5.1	0	0.0305881
RNF121|17448|ME	RNF121	17448	ME	4|5	3	6.1	0	0.0063757
RNF121|17461|ES	RNF121	17461	ES	5	3	6.1	0	4.51774e-05
RNF121|17463|ES	RNF121	17463	ES	2	1	3	0	0.00156779
IL18BP|17471|AT	IL18BP	17471	AT	5	null	null	0	0.00336966
IL18BP|17473|AT	IL18BP	17473	AT	4.7	null	null	0	0.00336966
IL18BP|17475|RI	IL18BP	17475	RI	4.3	4.2	4.4	0	0.00950079
NUMA1|17513|AP	NUMA1	17513	AP	1	null	null	0	2.13334e-07
NUMA1|17514|AP	NUMA1	17514	AP	2	null	null	0	1.27976e-06
NUMA1|17515|ES	NUMA1	17515	ES	18	17	19	0	6.88862e-11
NUMA1|17516|ES	NUMA1	17516	ES	17:18:00	16	19	0	0.000157887
NUMA1|17517|ES	NUMA1	17517	ES	17	16	19	0	0.0199668
LRTOMT|17526|AT	LRTOMT	17526	AT	6.5	null	null	0	0.00556865
LRTOMT|17527|AT	LRTOMT	17527	AT	10	null	null	0	0.00556865
LRTOMT|17536|RI	LRTOMT	17536	RI	6.2	6.1	6.3	0	7.42657e-09
LRTOMT|17547|AA	LRTOMT	17547	AA	2.1	1	2.2	0	0.00397517
ANAPC15|17565|AT	ANAPC15	17565	AT	7.2	null	null	0	0.0139358
ANAPC15|17566|AT	ANAPC15	17566	AT	10	null	null	0	0.0124925
ANAPC15|17568|AA	ANAPC15	17568	AA	4.1	3.3	4.2	0	0.000812507
ANAPC15|17569|AD	ANAPC15	17569	AD	3.3	3.2	4.1	0	0.00639202
ANAPC15|17576|ES	ANAPC15	17576	ES	3.2	1.2	4.1	0	0.0191555
INPPL1|17588|AP	INPPL1	17588	AP	2.1	null	null	0	1.40174e-05
INPPL1|17589|AP	INPPL1	17589	AP	1	null	null	0	7.77368e-05
CLPB|17600|ES	CLPB	17600	ES	4.1:4.2	2	5	0	0.00320684
ARAP1|17639|AP	ARAP1	17639	AP	2	null	null	0	5.23483e-13
ARAP1|17640|AP	ARAP1	17640	AP	5	null	null	0	2.11317e-13
ARAP1|17642|ES	ARAP1	17642	ES	16	15	17	0	0.00675812
STARD10|17643|AP	STARD10	17643	AP	1.1	null	null	0	3.76097e-06
STARD10|17644|AP	STARD10	17644	AP	2	null	null	0	4.81074e-06
ATG16L2|17651|AD	ATG16L2	17651	AD	6.4	6.3	7	0	5.4582e-05
ATG16L2|17652|RI	ATG16L2	17652	RI	6.2	6.1	6.3	0	3.4952e-05
ATG16L2|17666|AA	ATG16L2	17666	AA	4.1:4.2	3	4.3	0	0.0452887
FCHSD2|17671|AT	FCHSD2	17671	AT	22	null	null	0	0.000181491
FCHSD2|17672|AT	FCHSD2	17672	AT	18.2	null	null	0	0.000181491
RAB6A|17707|ME	RAB6A	17707	ME	5|6	4	7	0	0.000228456
RAB6A|17710|ES	RAB6A	17710	ES	06:07:08	4	9	0	0.0359807
MRPL48|17720|ME	MRPL48	17720	ME	6|7	5	8	0	0.0309897
MRPL48|17723|ES	MRPL48	17723	ES	06:08:00	5	10	0	0.040844
MRPL48|17733|ES	MRPL48	17733	ES	2	1	4	0	0.0107165
COA4|17735|AP	COA4	17735	AP	1	null	null	0	0.000125522
COA4|17736|AP	COA4	17736	AP	2.1	null	null	0	1.90403e-05
COA4|17737|ES	COA4	17737	ES	2.2	1	4.2	0	2.93727e-06
PAAF1|17741|AP	PAAF1	17741	AP	2.1	null	null	0	0.0173654
C2CD3|17760|AT	C2CD3	17760	AT	35	null	null	0	6.26005e-08
C2CD3|17761|AT	C2CD3	17761	AT	8	null	null	0	8.64998e-08
PPME1|17763|AP	PPME1	17763	AP	1	null	null	0	0.0343633
P4HA3|17766|AT	P4HA3	17766	AT	16	null	null	0	4.54085e-08
P4HA3|17767|AT	P4HA3	17767	AT	14.2	null	null	0	5.67372e-08
XRRA1|17786|AA	XRRA1	17786	AA	18.1:18.2	17	18.3	0	0.0422134
NEU3|17811|AT	NEU3	17811	AT	3.2	null	null	0	0.0482029
SLCO2B1|17818|AP	SLCO2B1	17818	AP	1	null	null	0	1.32129e-12
SLCO2B1|17819|AP	SLCO2B1	17819	AP	2	null	null	0	5.45722e-13
SLCO2B1|17822|RI	SLCO2B1	17822	RI	13.2	13.1	13.3	0	9.71486e-19
SLCO2B1|17831|ES	SLCO2B1	17831	ES	03:04:00	1	5	0	0.0217822
ARRB1|17833|ES	ARRB1	17833	ES	13	12	15.2	0	2.19031e-07
RPS3|17835|AT	RPS3	17835	AT	7.2	null	null	0	0.00290433
RPS3|17836|AT	RPS3	17836	AT	8	null	null	0	2.33002e-05
GDPD5|17855|AP	GDPD5	17855	AP	1	null	null	0	9.03733e-05
GDPD5|17859|AP	GDPD5	17859	AP	11	null	null	0	0.00113337
UVRAG|17878|AP	UVRAG	17878	AP	10	null	null	0	1.19551e-10
UVRAG|17880|AP	UVRAG	17880	AP	1	null	null	0	2.6453e-09
LRRC32|17897|AP	LRRC32	17897	AP	1	null	null	0	5.34962e-08
LRRC32|17898|AP	LRRC32	17898	AP	2	null	null	0	3.8201e-07
TSKU|17902|AP	TSKU	17902	AP	2	null	null	0	4.42463e-09
TSKU|17903|AP	TSKU	17903	AP	1	null	null	0	4.42465e-09
ACER3|17906|AT	ACER3	17906	AT	15	null	null	0	0.0196365
MYO7A|17944|AT	MYO7A	17944	AT	50	null	null	0	0.0406895
MYO7A|17945|AT	MYO7A	17945	AT	28.2	null	null	0	0.0407504
MYO7A|17946|AD	MYO7A	17946	AD	47.2	47.1	48	0	0.00891699
PAK1|17950|AP	PAK1	17950	AP	2	null	null	0	6.3459e-08
PAK1|17951|AP	PAK1	17951	AP	1	null	null	0	6.16597e-07
CLNS1A|17959|ES	CLNS1A	17959	ES	5	4	6	0	1.93473e-06
AAMDC|17978|ES	AAMDC	17978	ES	05:06:00	4	7	0	7.64485e-05
AAMDC|17979|ES	AAMDC	17979	ES	6	4	7	0	1.49345e-06
AAMDC|17980|ES	AAMDC	17980	ES	5	4	6	0	0.000230695
AAMDC|17981|ES	AAMDC	17981	ES	2	1.3	4	0	1.03874e-05
AAMDC|17985|AD	AAMDC	17985	AD	1.2:1.3	1.1	4	0	0.0485127
INTS4|17992|AT	INTS4	17992	AT	26	null	null	0	1.86942e-07
ALG8|18011|ES	ALG8	18011	ES	14	13	15	0	0.000241575
USP35|18020|ES	USP35	18020	ES	2:3:4.2:5:6	1	7.1	0	0.0306324
NARS2|18025|AP	NARS2	18025	AP	1	null	null	0	0.000594934
C11orf82|18031|AT	C11orf82	18031	AT	7.2	null	null	0	0.000652652
C11orf82|18032|AT	C11orf82	18032	AT	8	null	null	0	0.000649636
ANKRD42|18051|AT	ANKRD42	18051	AT	13.2	null	null	0	0.00252446
ANKRD42|18054|ES	ANKRD42	18054	ES	11	10	12.1	0	0.0398935
ANKRD42|18058|AD	ANKRD42	18058	AD	1.2	1.1	2.1	0	0.0128049
CCDC90B|18082|RI	CCDC90B	18082	RI	1.3:1.4	1.2	1.5	0	0.0159423
CCDC90B|18086|AD	CCDC90B	18086	AD	1.2:1.3:1.4:1.5	1.1	2	0	0.0464222
CCDC90B|18089|AD	CCDC90B	18089	AD	1.2	1.1	2	0	0.00580101
TMEM126B|18113|AT	TMEM126B	18113	AT	6.3	null	null	0	0.000337834
TMEM126B|18114|RI	TMEM126B	18114	RI	6.2	6.1	6.3	0	2.01946e-09
TMEM126B|18118|ES	TMEM126B	18118	ES	03:04:00	1	5.1	0	0.00500965
TMEM126B|18122|ES	TMEM126B	18122	ES	3	1	4	0	1.06148e-12
TMEM126B|18123|ES	TMEM126B	18123	ES	2.1:2.2	1	4	0	0.0102529
CREBZF|18139|RI	CREBZF	18139	RI	2.4	2.3	2.5	0	1.35457e-07
CREBZF|18140|RI	CREBZF	18140	RI	2.2	2.1	2.3	0	1.66055e-05
[truncated: 8,928 more rows]
