# Supplementary material for: Integrative analysis reveals the prognostic value and functions of splicing factors implicated in hepatocellular carcinoma
Source: Sci Rep. 2021 Jul 26;11:15175. doi: 10.1038/s41598-021-94701-8 (PMC8313569; doi:10.1038/s41598-021-94701-8)
Supplement: Supplementary file 4 — Supplementary Table S4. [file 41598_2021_94701_MOESM4_ESM.xlsx]

## Sheet: uniCoxResult.Sig
Supplementary Table 4 The detailed information of prognostic AS events in HCC.
AS events_ID	z	HR	Lower 95% CI	Upper 95% CI	P value
ISOC2|52106|ES	-6.54153	0.00778806	0.00181829	0.0333577	6.08939e-11
C16orf13|32919|ES	-6.07196	0.0320613	0.0105616	0.0973273	1.26357e-09
VPS28|85600|RI	5.83128	23425.7	796.132	689285	5.50046e-09
CRELD1|63291|ES	-5.56196	2.80852e-08	6.12937e-11	1.28688e-05	2.66764e-08
JUP|40930|AT	-5.43201	0.000940819	7.61192e-05	0.0116284	5.57231e-08
C16orf13|32916|ES	-5.39987	0.00164201	0.000160197	0.0168304	6.66878e-08
UQCR10|61665|AD	5.27199	22844.7	547.421	953342	1.34956e-07
C16orf13|32924|ES	-5.2028	0.0146737	0.00299123	0.0719826	1.96306e-07
CSAD|21952|ES	-5.14374	0.0296183	0.00774758	0.113228	2.69317e-07
AFMID|94692|ES	-5.11378	0.180103	0.0933649	0.347423	3.1578e-07
TPRA1|66613|ES	-5.06563	0.000107497	3.13245e-06	0.00368896	4.07051e-07
NEIL3|71226|AT	-5.02494	0.144728	0.0680969	0.307593	5.03588e-07
YPEL5|53106|ES	5.02182	97.2232	16.2916	580.198	5.11851e-07
NEIL3|71227|AT	5.00412	6.87098	3.22986	14.6169	5.61187e-07
C16orf13|32921|ES	-4.97565	0.0921453	0.036022	0.23571	6.50284e-07
SLC7A9|48907|ES	-4.97548	0.0079519	0.00118417	0.0533982	6.50855e-07
ZDHHC16|12708|ES	4.96559	27.8509	7.49114	103.546	6.84933e-07
ISOC2|52105|ES	-4.96485	0.161872	0.0788818	0.332173	6.87531e-07
FDPS|8074|AA	4.89463	41.1636	9.2899	182.396	9.84933e-07
SLC39A14|140283|ME	-4.82962	0.101226	0.0399593	0.256429	1.36797e-06
IRF3|50995|ES	-4.79812	0.121516	0.0513712	0.28744	1.60159e-06
RAPH1|57074|AT	4.7842	128.927	17.6113	943.838	1.71669e-06
OCEL1|48244|ES	-4.76235	0.000613103	2.92032e-05	0.0128717	1.91352e-06
CYP4F3|48103|ES	-4.76141	0.00318401	0.000298615	0.0339498	1.92243e-06
STRA13|44266|ES	-4.75809	0.0790726	0.0278034	0.224882	1.95438e-06
IRF3|50990|ES	-4.70358	0.000122589	2.87424e-06	0.00522854	2.55643e-06
APOC1|99361|ES	-4.70189	0.12141	0.0504114	0.292401	2.57763e-06
TMEM179B|16427|ES	-4.69542	5.10193e-10	6.74457e-14	3.85935e-06	2.66058e-06
NAA60|33527|RI	-4.6951	0.079771	0.0277601	0.229229	2.66479e-06
RCL1|85780|AP	4.69471	4.85251	2.5095	9.3831	2.66991e-06
RCL1|85779|AP	-4.688	0.207504	0.10752	0.400465	2.75885e-06
C1orf85|8233|ES	-4.68418	0.0152764	0.00265568	0.0878753	2.81084e-06
AFMID|43800|ES	-4.64942	0.084912	0.0300245	0.240139	3.32871e-06
ACAA1|64018|ES	-4.64417	1.70704e-05	1.66006e-07	0.00175534	3.41439e-06
TARBP2|22072|ES	-4.60419	0.00265834	0.000212956	0.0331842	4.1407e-06
TSTD1|8527|ES	-4.58765	0.00207711	0.000148391	0.0290744	4.48266e-06
YIF1A|17008|ES	-4.5761	7.48681e-05	1.28009e-06	0.00437878	4.7372e-06
MORN1|252|AT	4.54269	6.34999	2.86031	14.0972	5.55396e-06
AFMID|94690|ES	-4.53731	0.175662	0.0828716	0.372351	5.6977e-06
WWOX|37672|AT	-4.53366	0.0129653	0.00198112	0.0848502	5.79715e-06
PGAP3|40670|ES	-4.49879	1.84469e-07	2.14844e-10	0.000158388	6.83415e-06
MRPL52|26646|RI	4.48685	624.936	37.5446	10402.2	7.22833e-06
CHEK1|19309|AP	4.48516	13.0823	4.2531	40.2404	7.28583e-06
CHEK1|19307|AP	-4.48516	0.0764392	0.0248507	0.235122	7.28583e-06
TROAP|21551|AT	-4.44287	0.0577375	0.0164088	0.20316	8.87658e-06
USF2|49098|ES	-4.42402	0.0202088	0.00358795	0.113824	9.6881e-06
CYP4F3|48097|AP	4.41286	33.9299	7.09213	162.326	1.02015e-05
ITIH3|235314|ES	4.38813	6.68951	2.8624	15.6336	1.14329e-05
GUK1|10185|ES	-4.38736	9.33201e-08	6.75235e-11	0.000128972	1.14735e-05
C17orf49|38825|ES	-4.3777	3.51719e-09	5.77165e-13	2.14334e-05	1.19936e-05
MXI1|13080|AP	4.37662	8.21107	3.19822	21.081	1.20533e-05
FASTK|82339|ES	-4.37572	0.000361436	1.03827e-05	0.012582	1.21032e-05
MICU1|12094|AP	-4.35172	0.208223	0.102707	0.422139	1.35076e-05
AFMID|94694|ES	-4.34804	0.0845306	0.0277552	0.257444	1.37358e-05
MTX1|8038|ES	-4.34044	1.38548e-06	3.13464e-09	0.000612371	1.422e-05
CHRD|67959|ES	-4.3274	0.0576618	0.0158369	0.209945	1.50881e-05
SULT1A2|35763|RI	4.30613	15.6955	4.4824	54.9594	1.66136e-05
MPND|46796|ES	-4.30013	0.000275282	6.56236e-06	0.0115477	1.70695e-05
MICU1|12093|AP	4.29673	4.72289	2.3263	9.58849	1.7334e-05
IRF3|50994|ES	-4.29039	0.0657233	0.0189505	0.227938	1.78363e-05
FAXDC2|74229|AD	4.26982	167.013	15.9385	1750.06	1.95631e-05
RAPH1|57075|AT	-4.26888	0.0216725	0.00373145	0.125875	1.96456e-05
TMEM150A|54304|ES	-4.22746	0.0943031	0.0315565	0.281815	2.36346e-05
SUB1|71655|AP	-4.22522	1.37425e-10	3.65915e-15	5.16121e-06	2.38712e-05
FAM3A|90629|ES	-4.22005	8.38872e-07	1.26361e-09	0.000556904	2.44248e-05
TRAPPC6A|50409|ES	-4.21923	0.00378049	0.000283298	0.050449	2.45139e-05
FAM107B|10823|AP	-4.21698	0.00275171	0.000177658	0.0426207	2.47591e-05
RTN4|53584|AP	4.20976	4.29813	2.17991	8.4746	2.55647e-05
NUDT6|70521|AP	-4.20749	0.195038	0.091083	0.417639	2.58219e-05
CAV1|81529|AP	4.20412	5.74817	2.54353	12.9904	2.62101e-05
AFMID|43798|ES	-4.19841	0.0430306	0.00990777	0.186887	2.688e-05
CEACAM1|50167|ES	4.19762	12.9739	3.92061	42.9329	2.69733e-05
LTBP3|16865|ES	-4.18965	0.0828492	0.0258376	0.265659	2.79386e-05
MTA1|29647|ES	-4.17207	0.0641014	0.0176342	0.233013	3.0185e-05
KANK1|85710|AP	-4.17103	0.258899	0.137202	0.48854	3.03228e-05
COQ4|87735|AT	4.16939	76.6251	9.96687	589.093	3.05414e-05
MOGAT3|81047|RI	4.16867	447.156	25.3691	7881.57	3.06384e-05
WIPI2|78656|ES	4.15839	16.9682	4.46759	64.446	3.20501e-05
ACYP2|53566|AT	-4.15377	0.000397561	9.88154e-06	0.0159949	3.27046e-05
FES|32501|ES	-4.14461	0.0323232	0.00637782	0.163816	3.4039e-05
CLSPN|1730|AT	4.13764	7.14729	2.81541	18.1443	3.50894e-05
CLSPN|1731|AT	-4.13754	0.13992	0.0551164	0.355205	3.51055e-05
MXI1|13079|AP	-4.13683	0.206121	0.0975355	0.435592	3.52142e-05
ARHGAP28|44559|AT	-4.13683	0.10975	0.0385268	0.312641	3.52142e-05
NME6|64633|AD	4.12757	21.3699	4.99286	91.4652	3.66622e-05
DGCR6L|61146|ES	-4.12633	2.11338e-10	5.36345e-15	8.32745e-06	3.68597e-05
DCAF8|8451|AD	4.1201	21.9626	5.05165	95.4845	3.78714e-05
TMEM141|88206|ES	-4.09469	0.010665	0.00121347	0.0937342	4.22734e-05
SLAIN2|69214|ES	-4.09271	0.0601248	0.0156442	0.231076	4.2637e-05
PEX13|53682|AT	4.0828	110.497	11.546	1057.47	4.44958e-05
PEX13|53681|AT	-4.08279	0.00905008	0.000945656	0.0866108	4.44984e-05
BCAM|50347|AT	4.07655	24.9952	5.3184	117.471	4.57085e-05
BCAM|50346|AT	-4.07647	0.0400115	0.00851366	0.188041	4.57243e-05
SHBG|39015|ES	-4.07506	0.00316588	0.000198755	0.0504279	4.60025e-05
RTN4|53582|AP	-4.06703	0.254905	0.131918	0.492553	4.76153e-05
NUDT6|70523|AP	4.06585	4.87594	2.27183	10.465	4.7858e-05
MRPL55|10174|ES	-4.06303	0.0308543	0.00576206	0.165217	4.84396e-05
OLA1|56018|ES	-4.05145	6.26936e-10	2.21415e-14	1.77516e-05	5.09016e-05
SLC27A5|52475|AT	4.05091	15.9393	4.17518	60.8504	5.10179e-05
SLC27A5|52474|AT	-4.05087	0.0627387	0.0164338	0.239515	5.10282e-05
MAPK3|36088|ES	-4.0497	7.52703e-05	7.60326e-07	0.00745156	5.12842e-05
DHPS|47832|ES	-4.03007	0.000404178	9.04128e-06	0.0180682	5.57604e-05
ACY1|390894|ES	4.02315	13.5279	3.803	48.121	5.7426e-05
HM13|58889|AD	4.01578	18.302	4.4291	75.6276	5.92499e-05
AFMID|43795|ES	-4.00454	0.226875	0.109771	0.468908	6.21392e-05
RPS15A|34266|AD	4.00214	24730.6	174.478	3.50534e+06	6.27723e-05
SMAD6|31295|AP	-3.99997	0.148056	0.0580686	0.377496	6.33493e-05
C14orf2|29528|ME	3.98592	9.16989	3.08424	27.2634	6.72186e-05
UPF3B|89980|ES	-3.98255	0.0702562	0.0190149	0.259582	6.81788e-05
AFMID|43823|ES	-3.98115	0.255327	0.130378	0.500023	6.85835e-05
AKT2|49874|ES	-3.97717	7.6414e-05	7.15132e-07	0.00816507	6.974e-05
EFCAB4A|13776|ES	-3.97706	0.0324202	0.005983	0.175675	6.97723e-05
SLC25A45|16828|ES	-3.97575	0.0489472	0.0110609	0.216603	7.01568e-05
IFI27L1|29057|ES	-3.97357	0.017586	0.00239659	0.129044	7.08046e-05
ECHDC2|3037|ES	3.97024	141.696	12.2831	1634.58	7.18009e-05
TPM2|86278|ME	-3.96822	0.00624959	0.000509553	0.0766503	7.24115e-05
SMAD6|31294|AP	3.96457	6.64839	2.6061	16.9607	7.35278e-05
H2AFY|96931|ME	3.96262	34.1769	5.95837	196.037	7.41331e-05
ST3GAL6|65791|AP	3.94767	11.0386	3.3506	36.367	7.89151e-05
FASTK|82341|ES	-3.9363	6.56506e-05	5.42694e-07	0.00794186	8.27484e-05
IRF3|50996|ES	-3.93553	2.52121e-05	1.29278e-07	0.00491689	8.30141e-05
F10|26354|AD	-3.93336	0.00011889	1.31649e-06	0.0107368	8.37681e-05
OGFOD2|25012|AA	3.92664	59.5129	7.74146	457.51	8.61404e-05
KTN1|27637|ES	3.915	14.5554	3.80873	55.6248	9.04032e-05
MLST8|33212|AP	-3.91184	0.0536699	0.012396	0.23237	9.15974e-05
FAM186B|21593|AT	3.90812	10.0529	3.15959	31.9853	9.30172e-05
AKAP8L|48076|ES	-3.90351	0.0679281	0.0176042	0.262109	9.48092e-05
HPGD|71195|ES	-3.90043	5.1381e-05	3.59324e-07	0.00734716	9.60201e-05
KIF4A|89373|AT	3.89213	8.20791	2.84349	23.6927	9.93682e-05
KIF4A|89372|AT	-3.89212	0.121834	0.0422073	0.351682	9.93716e-05
USMG5|13004|ES	3.88775	425.058	20.1069	8985.7	0.00010118
ABLIM2|68744|AT	-3.88404	0.184016	0.0783224	0.432338	0.000102734
EIF2AK4|29934|AT	-3.88109	3.89199e-10	6.8893e-15	2.19871e-05	0.00010399
DGKZ|15540|AP	3.87787	8.44101	2.87193	24.8094	0.000105376
IRF3|51014|ES	-3.8763	6.35836e-06	1.49891e-08	0.00269722	0.000106056
IL32|33383|RI	3.87123	28.0828	5.18931	151.974	0.000108287
NDUFB11|88904|AD	3.86404	9846.55	92.8457	1.04426e+06	0.000111529
FUOM|13553|AA	3.86376	463.66	20.593	10439.5	0.000111656
COQ4|87736|AT	-3.85802	0.0188877	0.00251443	0.14188	0.000114308
MLST8|33211|AP	3.85335	18.6199	4.20744	82.4021	0.000116512
SIGIRR|13653|ES	-3.85262	0.040458	0.00791296	0.206857	0.000116858
EXD3|88296|AT	3.83842	5.15607	2.2315	11.9135	0.000123828
GPR137|16624|ES	-3.83325	0.00228021	0.000101646	0.0511516	0.000126463
HMGB1|25568|AP	3.83079	5463.82	66.8754	446402	0.00012773
MID1|88463|AP	3.82617	4.59142	2.10312	10.0238	0.000130152
PTPMT1|15770|RI	3.82361	105.002	9.66367	1140.92	0.000131511
ABLIM2|68745|AT	3.82324	5.29675	2.25346	12.45	0.000131707
CFL1|16922|AP	-3.82206	0.107367	0.0341902	0.337166	0.00013234
CARKD|26251|AP	3.82155	7.86368	2.73076	22.6447	0.000132618
ARHGEF40|26522|ES	-3.81717	0.0003612	6.17004e-06	0.021145	0.000134993
PCSK6|32761|ES	-3.81445	0.0544327	0.0121987	0.242889	0.000136485
SNX5|58749|RI	-3.81079	0.0279864	0.00444816	0.176081	0.000138526
BSCL2|16408|AD	3.8107	1627.99	36.2907	73030.8	0.000138576
S100A13|7731|AP	3.80188	8.04322	2.74573	23.5614	0.000143604
ARHGAP28|44554|AP	-3.79921	0.229083	0.107108	0.489965	0.000145159
IRF3|51007|ES	-3.7955	0.249305	0.121677	0.510803	0.000147344
TAF6|80899|AD	3.79132	23.1739	4.56402	117.666	0.000149852
HMGB1|25566|AP	-3.78905	8.02613e-05	6.10981e-07	0.0105435	0.000151224
TNFRSF12A|33348|ES	-3.78842	3.11288e-05	1.45051e-07	0.00668041	0.000151608
KHK|52929|ME	3.77573	5.74522	2.31822	14.2383	0.000159538
CRAT|87825|AT	-3.76643	1.86517e-06	1.94682e-09	0.00178693	0.000165601
ARHGAP28|44558|AP	3.7645	4.3169	2.01592	9.24424	0.000166886
DNPH1|76257|RI	3.76134	926.384	26.3543	32563.4	0.000169005
MPPE1|44649|ES	-3.76104	6.89729e-05	4.67861e-07	0.0101681	0.000169211
SLC25A25|87692|AP	3.75998	7.42849	2.61172	21.1288	0.000169929
GPR75-ASB3|53555|AP	-3.75878	0.0087142	0.000734831	0.10334	0.000170744
JOSD2|51205|ES	-3.75787	0.0110071	0.0010478	0.115628	0.000171366
MPPE1|44648|ES	-3.75316	0.0244731	0.00352561	0.16988	0.000174618
C7orf49|81875|AD	-3.74632	0.25324	0.123446	0.519501	0.000179445
LIPC|30894|AT	-3.73499	7.38624e-07	4.47538e-10	0.00121904	0.000187725
MTFR1L|1211|ME	-3.73143	0.121695	0.0402534	0.367909	0.000190398
CLN3|35745|ES	-3.72469	8.40993e-10	1.41041e-14	5.01463e-05	0.000195552
AFMID|43804|ES	-3.71698	0.213448	0.0945423	0.481899	0.000201622
FANCD2|63307|AT	3.70618	41.8791	5.81067	301.835	0.000210408
C16orf13|32923|ES	-3.69984	0.192765	0.0805892	0.461083	0.000215736
FAM195B|44175|ES	-3.69401	1.34545e-06	1.03221e-09	0.00175375	0.000220745
TXNL4A|46286|ES	-3.6908	1.27881e-11	2.09931e-17	7.78999e-06	0.000223552
F7|26334|RI	3.68835	85.9044	8.05922	915.668	0.000225713
CARKD|26250|AP	-3.68814	0.116723	0.0372754	0.365503	0.000225896
TPM4|48124|AP	-3.68338	0.0167068	0.00189355	0.147405	0.000230164
HAGH|33146|ES	-3.67927	6.17279e-07	3.03836e-10	0.00125408	0.000233907
ITIH3|235594|ES	-3.67797	0.160426	0.0605022	0.425381	0.000235095
ANAPC11|44214|AD	3.6773	235.04	12.804	4314.56	0.000235717
ACSM5|34354|AT	-3.67325	0.0542721	0.011465	0.256908	0.000239482
ACSM5|34353|AT	3.67323	18.4252	3.89237	87.2191	0.0002395
KCNMA1|12281|AT	-3.67018	0.159424	0.0597996	0.425019	0.000242375
ROMO1|59225|RI	3.67008	320.033	14.7003	6967.3	0.000242471
RNF19B|1647|AA	-3.66874	0.0198239	0.00244057	0.161023	0.000243752
ECI2|75226|AA	-3.65585	0.0211867	0.0026831	0.167297	0.000256329
PIGQ|32902|AT	-3.6558	0.00180702	6.1144e-05	0.0534038	0.000256381
TSPAN31|22724|AT	-3.65435	0.00394925	0.000202972	0.076841	0.000257833
NDUFB2|82017|AP	-3.65357	1.40701e-08	8.6346e-13	0.000229273	0.000258615
SLC37A4|92844|ES	-3.64623	0.00777304	0.000571107	0.105795	0.000266114
CFLAR|56794|AT	-3.64324	0.0133293	0.00130619	0.136022	0.000269224
CCND3|76154|AP	3.64106	4.85109	2.07327	11.3507	0.000271518
NAGPA|33872|ES	-3.6362	7.02216e-10	8.17677e-15	6.03059e-05	0.000276694
DECR2|32892|ES	3.63216	17.5517	3.73996	82.3703	0.00028106
PLEKHA4|50820|ES	-3.62911	0.0357471	0.00591418	0.216067	0.000284398
TMEM134|17233|AA	3.62845	149.653	10.0041	2238.69	0.000285133
IFI27L1|29058|ES	-3.62584	1.63277e-06	1.21532e-09	0.0021936	0.000288029
CLDN7|38892|AP	-3.62553	0.221966	0.098376	0.500823	0.000288369
NXF1|16435|RI	-3.6233	0.11949	0.0378641	0.37708	0.000290867
XRCC3|29496|AT	3.61454	180.273	10.7811	3014.39	0.000300885
XRCC3|29495|AT	-3.61444	0.00554759	0.000331759	0.0927652	0.000300998
RNF34|24866|AT	3.59944	122.171	8.92431	1672.48	0.000318899
RNF34|24867|AT	-3.59939	0.00818585	0.000597959	0.112062	0.000318967
CLDN7|38894|AP	3.59778	4.46827	1.9768	10.0999	0.000320946
ATXN2|24518|ES	-3.59775	0.0971576	0.0272822	0.345998	0.000320976
INF2|29546|AT	-3.59609	0.0150507	0.00152854	0.148196	0.000323039
INF2|29545|AT	3.59607	66.4409	6.74766	654.212	0.000323066
KCNMA1|12279|AT	3.59584	5.81905	2.22822	15.1965	0.000323342
AFMID|43832|ES	-3.59226	0.274176	0.135336	0.555449	0.000327821
ASPG|29539|ES	-3.58998	0.101684	0.0291916	0.354198	0.000330699
MUM1|46457|ES	3.5893	6.84049	2.39376	19.5476	0.000331572
C16orf13|32917|ES	-3.57437	0.0484536	0.00921384	0.254807	0.000351067
NDUFB10|33166|RI	3.57143	25.7496	4.33067	153.104	0.000355032
BLOC1S1|22229|AP	-3.56828	1.56108e-07	2.84936e-11	0.00085527	0.000359336
SERBP1|3355|AA	-3.56577	0.00204483	6.79874e-05	0.0615014	0.000362795
C14orf2|29533|ES	3.56479	6.2676	2.28479	17.1932	0.000364146
DAZAP1|46476|ES	-3.56354	3.04374e-07	7.92968e-11	0.00116832	0.000365882
ZNF567|49415|AP	-3.56313	0.278836	0.138119	0.562917	0.000366458
APOC4-APOC2|230655|ES	-3.55707	0.00107315	2.48051e-05	0.0464281	0.00037501
TPM4|48125|AP	3.55257	46.1418	5.57198	382.102	0.000381482
CMC2|37726|ES	-3.55031	0.235219	0.105801	0.522942	0.000384779
AZI1|44107|ES	-3.54793	0.0431673	0.00760644	0.244978	0.000388264
HIBCH|56560|ES	-3.54113	0.000364412	4.55494e-06	0.0291543	0.00039842
MRPL52|26643|RI	3.54086	75.1427	6.87911	820.809	0.000398823
FAM211B|61457|ES	-3.53958	0.0867027	0.0223868	0.335794	0.000400761
SMIM7|48195|ES	3.53248	58.3866	6.11352	557.615	0.000411677
PGLYRP2|48094|RI	3.53109	7.70728	2.48096	23.9433	0.000413844
IRF3|50989|ES	-3.50578	0.00016727	1.29438e-06	0.0216161	0.000455266
NPDC1|88260|AP	-3.5054	0.170541	0.063434	0.458494	0.000455925
COASY|41070|AD	3.49896	5.62773	2.13811	14.8128	0.000467069
GALE|1077|ES	-3.49757	0.00609005	0.000349277	0.106187	0.000469515
MFGE8|32404|ES	-3.49664	0.00451691	0.000218935	0.0931895	0.000471154
TMUB2|41789|ES	-3.49499	0.24111	0.108584	0.535382	0.000474071
ABCA9|43157|AT	-3.47998	0.0155414	0.00148908	0.162205	0.000501458
ABCA9|43158|AT	3.47994	64.3411	6.16476	671.523	0.000501523
EPN1|52136|AP	3.4723	25.246	4.08052	156.195	0.000516014
OCIAD2|69259|ES	-3.47078	6.18083e-05	2.59557e-07	0.0147184	0.000518952
NAA60|33529|AD	3.47074	47.7323	5.37984	423.503	0.000519025
AFMID|43794|ES	-3.46931	0.22923	0.0997384	0.526844	0.000521794
VPS29|24446|ES	3.46312	8.27606	2.50253	27.3696	0.000533942
UBB|39434|RI	3.46087	2.46434e+12	236600	2.56677e+19	0.000538436
ZNF567|49414|AP	3.45583	2.99285	1.60722	5.57308	0.000548598
ANAPC11|44210|ES	3.45453	24.7783	4.00986	153.114	0.000551263
PLEKHA5|20645|AT	-3.45027	0.0708834	0.015761	0.31879	0.00056002
EEF1D|85436|AP	-3.44382	0.00106082	2.1521e-05	0.0522906	0.000573557
ARHGEF10L|862|ES	-3.44105	0.234509	0.102662	0.535681	0.000579472
NR1H3|15694|AP	-3.43868	0.1519	0.0518878	0.444681	0.000584548
PTRH2|42793|ES	3.43684	349.442	12.3862	9858.56	0.000588545
ADRA1A|83140|AT	-3.43652	0.202762	0.0816088	0.503774	0.000589244
PDDC1|13743|RI	-3.43597	2.78691e-05	7.02925e-08	0.0110494	0.000590432
AFMID|43807|ES	-3.43592	0.00517882	0.000257247	0.104258	0.00059055
EPN1|52137|AP	-3.43337	0.039499	0.00624364	0.249882	0.00059613
UGT1A6|58059|AP	-3.43274	0.00333243	0.000128338	0.0865305	0.000597507
IRF3|50998|ES	-3.42643	0.0824383	0.0197761	0.343651	0.000611574
CD74|99692|AA	3.42548	14.5073	3.14021	67.0219	0.000613722
CARD6|71873|AT	3.42233	121.334	7.77123	1894.43	0.000620866
CARD6|71874|AT	-3.42228	0.00824235	0.00052791	0.128689	0.000620976
PAPSS2|12457|ES	-3.41974	0.202579	0.0811299	0.505834	0.000626813
FAM160A2|14081|AD	3.41957	15.727	3.24171	76.299	0.000627212
FAM104B|89278|AT	3.41687	18.3271	3.45594	97.19	0.000633448
FAM104B|89277|AT	-3.41681	0.0545677	0.0102899	0.289374	0.000633603
BCKDK|36237|RI	3.41342	43.8655	5.00296	384.61	0.000641529
EXD3|88297|AT	-3.40655	0.0624566	0.0126652	0.307996	0.000657899
FN1|57397|ES	3.39905	4.41796	1.87574	10.4057	0.000676206
AFMID|43814|ES	-3.39454	0.329742	0.17377	0.625712	0.000687443
ATP5D|46401|RI	3.39199	11.3112	2.78464	45.9457	0.00069386
IYD|78140|AT	3.38611	4.40901	1.86802	10.4064	0.000708898
IYD|78139|AT	-3.38608	0.226812	0.0960958	0.535335	0.000709
LHPP|13400|AT	-3.38187	0.00262879	8.40185e-05	0.0822499	0.000719933
NFKB2|12948|AA	-3.38156	0.00833103	0.00051943	0.13362	0.000720763
VEGFB|16601|AA	3.37749	55.4849	5.39543	570.589	0.000731513
UROS|13429|AT	-3.37576	3.4574e-10	1.11058e-15	0.000107634	0.000736127
KIFC3|36608|ES	-3.37418	0.0143307	0.00121701	0.168748	0.000740356
EYS|76614|AT	-3.36278	0.0996529	0.0259878	0.382129	0.000771619
HCFC1R1|33354|ES	-3.36233	0.02012	0.00206434	0.196099	0.000772889
SMIM19|83740|AD	3.36073	22.3369	3.64988	136.7	0.000777361
TTC39C|44854|AT	-3.36072	0.183813	0.068448	0.493616	0.000777388
TTC39C|44853|AT	3.3607	5.44028	2.02585	14.6095	0.000777443
DHRS12|25951|AT	3.35813	743.462	15.684	35241.9	0.000784704
DHRS12|25950|AT	-3.35809	0.00134519	2.83783e-05	0.0637651	0.000784835
TMEM18|52521|AP	-3.35806	6.34796e-08	3.9978e-12	0.00100797	0.000784919
C19orf60|48490|ES	-3.35591	0.00876422	0.000551046	0.139392	0.000791054
TOR2A|87657|AD	-3.35479	0.288385	0.139467	0.596309	0.000794243
TMUB2|41788|AD	-3.35269	0.000433678	4.69109e-06	0.0400923	0.000800302
MRPS28|84266|ES	-3.34947	0.00048355	5.55038e-06	0.042127	0.000809656
FANCD2|63305|AT	-3.34883	0.000460409	5.13084e-06	0.0413141	0.000811529
MELK|86353|ES	-3.3476	0.416038	0.248967	0.695222	0.000815133
AFMID|43811|ES	3.34386	7.27627	2.27359	23.2866	0.000826204
OS9|22697|AA	-3.34378	0.00190256	4.83746e-05	0.0748276	0.000826459
NEK2|9718|AT	-3.34229	0.109694	0.0300147	0.400897	0.000830897
NEK2|9717|AT	3.34224	9.11588	2.49432	33.3154	0.00083104
FANCD2|63304|AT	-3.34136	0.00563037	0.000269809	0.117495	0.000833677
INO80E|36009|ES	-3.33544	0.277126	0.130372	0.589074	0.000851642
DDB2|15674|ES	-3.33331	1.66277e-06	6.64839e-10	0.0041586	0.000858201
SNAP47|10056|AP	3.33165	9.99166	2.57967	38.7	0.000863326
PDCD2|78498|AT	-3.32407	0.059335	0.0112207	0.313763	0.000887148
AFMID|43801|ES	-3.32307	0.111646	0.0306375	0.406846	0.000890341
UXT|88941|RI	3.32199	153.172	7.8692	2981.45	0.000893776
RAB34|39953|AP	3.31589	9.54551	2.51569	36.2194	0.000913511
SEPP1|71907|ES	-3.31236	0.242936	0.105167	0.561181	0.000925108
C16orf52|35532|AT	-3.31201	0.0429726	0.00667342	0.276716	0.000926288
CHTF8|37257|AP	3.31011	18.7228	3.30356	106.111	0.000932581
STEAP4|80362|AT	3.3061	5.27194	1.96772	14.1247	0.000946042
STEAP4|80361|AT	-3.30609	0.189685	0.070799	0.508207	0.000946091
KHK|206708|ES	-3.30588	0.255855	0.114027	0.574086	0.000946776
AFMID|99316|ES	-3.30561	0.170599	0.0597858	0.486803	0.000947706
TRAPPC6A|50411|ES	-3.29938	0.0237451	0.00257394	0.219053	0.000968992
NPDC1|88261|AP	3.29619	5.17319	1.94692	13.7458	0.000980045
COL18A1|60876|AD	3.29208	4.9321	1.90735	12.7536	0.000994486
ZDHHC11|71449|AT	-3.29036	0.16046	0.0539546	0.477204	0.00100058
SUOX|22340|ES	3.28806	7.77012	2.28906	26.3754	0.00100882
SPOP|42307|ES	-3.28616	0.0216599	0.0022029	0.212971	0.00101562
CCDC144A|39439|AT	-3.28236	0.000930444	1.4409e-05	0.0600823	0.00102942
CLINT1|74394|AA	3.27883	16.6	3.0958	89.0112	0.00104238
IRF3|50985|ES	-3.27749	5.23727e-05	1.44243e-07	0.0190159	0.00104736
TAF1A|9885|AT	3.27183	6.17786	2.07536	18.39	0.00106854
SDHAF2|16233|ES	3.2689	8.37658	2.34215	29.9584	0.00107967
MPND|46795|ES	-3.26542	0.269678	0.122808	0.592192	0.00109303
EBPL|25906|ES	-3.24211	1.57078e-08	3.00893e-13	0.000820011	0.00118647
SNAP47|10055|AP	-3.24158	0.110067	0.0289874	0.417929	0.00118871
PPP1R1A|22198|ES	-3.24116	0.00538684	0.000228796	0.12683	0.00119045
ECHDC2|3033|ES	3.22935	5.7837	1.99345	16.7805	0.00124074
GGT1|61456|AD	3.22568	10.5902	2.52441	44.427	0.00125672
ECHDC2|3023|ES	-3.22526	0.00776435	0.000405453	0.148686	0.00125857
SLC19A1|60878|AP	3.2235	3.1479	1.56752	6.32163	0.00126634
PLEKHA5|20646|AT	3.22073	12.4384	2.68256	57.6744	0.00127867
COPE|48519|ES	-3.21962	0.286529	0.13388	0.613227	0.00128362
AFMID|101482|ES	-3.21467	0.108112	0.0278505	0.419676	0.00130593
MRPL55|10166|ES	-3.21085	0.0961308	0.0230135	0.401553	0.00132344
IL32|33387|AA	-3.20651	9.93467e-11	7.63764e-17	0.000129225	0.00134356
POFUT2|60871|AA	-3.20332	0.0095628	0.000555901	0.164502	0.00135853
DIS3L2|57983|AT	3.20301	322.442	9.40802	11051.1	0.00135998
LDB1|12934|AP	3.20041	5.43915	1.9279	15.3454	0.00137231
SOCS2|23706|AP	3.2004	10.2126	2.4611	42.378	0.00137236
TACC1|83437|AP	-3.19861	0.297157	0.141272	0.625053	0.00138092
ATOX1|116361|ES	3.1967	32.0428	3.82415	268.488	0.0013901
ARHGAP28|44561|AT	3.19493	4.94228	1.85451	13.1712	0.00139867
GLTPD2|152202|ES	-3.19351	0.0402904	0.00561266	0.289225	0.00140553
SPATS2|21577|AT	-3.19328	0.00365538	0.000116712	0.114486	0.00140667
SPATS2|21578|AT	3.19321	273.533	8.73361	8566.94	0.00140702
PACSIN3|15672|AP	-3.19136	0.000534418	5.22783e-06	0.0546312	0.00141603
APOA2|8615|ES	-3.18921	1.40283e-51	7.84853e-83	2.50739e-20	0.0014266
IKBIP|23865|AT	-3.18904	0.0579108	0.0100544	0.33355	0.00142748
IKBIP|23864|AT	3.18899	17.2672	2.99792	99.4545	0.00142772
STOML1|31621|ES	-3.18645	0.0372846	0.00493046	0.28195	0.00144029
ACAA1|64022|ES	-3.18295	0.00196548	4.23518e-05	0.0912151	0.00145781
MTHFD1L|78150|AT	-3.1776	0.09382	0.0217972	0.403821	0.00148497
GRAMD1C|66223|AP	-3.17477	0.36761	0.198188	0.681865	0.00149954
CAV1|81528|AP	-3.17417	0.304896	0.146429	0.634854	0.00150267
CHID1|13810|ES	-3.17412	0.000100606	3.42225e-07	0.0295757	0.00150292
ENSA|7490|AP	-3.17226	9.43316e-06	7.40921e-09	0.01201	0.0015126
FAM86A|33893|ES	3.17154	12.2266	2.60236	57.444	0.00151632
SMARCA4|47612|ES	-3.17135	0.0113602	0.000713787	0.180801	0.00151733
FKBP8|48446|AA	-3.17052	0.00355881	0.000109034	0.116158	0.00152165
FPGS|87670|ES	-3.16492	0.0174049	0.00141631	0.213886	0.00155124
UGP2|53744|AP	3.16461	4.2785	1.73904	10.5262	0.00155289
SMCO4|18302|AA	3.16173	53.394	4.53541	628.592	0.00156834
OGFOD2|25005|AP	3.15768	8.83418	2.28499	34.1546	0.00159029
OGFOD2|25006|AP	-3.15768	0.113197	0.0292787	0.437639	0.00159029
SIRT5|75393|AT	3.15632	16.8843	2.91916	97.6577	0.00159775
SIRT5|75391|AT	-3.15631	0.0592268	0.0102398	0.342565	0.00159777
HRAS|13684|RI	3.15596	71.3341	5.03888	1009.86	0.0015997
MTHFD1L|78151|AT	3.15569	10.5029	2.43773	45.2512	0.00160117
CLDN5|61070|RI	3.15414	3.43925	1.59628	7.41001	0.00160973
CYP4A11|2853|ES	-3.15106	0.00898989	0.000479718	0.16847	0.0016268
IL32|33385|RI	3.15096	196.577	7.36052	5249.99	0.00162733
SLC19A1|60877|AP	-3.14992	0.296528	0.139178	0.631773	0.00163317
HYOU1|19084|ES	3.14594	5.8688	1.94865	17.6753	0.00165552
PRDX5|16640|ES	-3.14592	0.0363634	0.00461246	0.28668	0.00165567
HM13|58893|ES	-3.14545	0.279277	0.12614	0.618325	0.00165832
CIRBP|46441|RI	3.14499	103.846	5.75136	1875.02	0.00166093
RPAIN|38689|ES	-3.14012	0.0316179	0.00366133	0.273042	0.00168881
ACADVL|38853|RI	3.13916	49.4903	4.33043	565.598	0.00169431
CYP4F3|48098|AP	-3.13197	0.099105	0.023327	0.421048	0.00173638
ANKRD30B|44760|AT	-3.13181	0.0729775	0.0141822	0.375521	0.00173734
CHEK1|19311|AT	3.13073	9.2721	2.29978	37.3827	0.00174372
CHEK1|19312|AT	-3.1307	0.107853	0.0267509	0.434833	0.00174387
RFFL|40233|ES	-3.12906	0.00743201	0.000344842	0.160174	0.00175367
FAM173A|32963|RI	3.12609	54.753	4.45123	673.498	0.00177144
SLC23A1|156231|ES	-3.12089	0.00518046	0.00019009	0.141181	0.00180304
ESR1|78166|AT	3.11785	9.74073	2.32882	40.7424	0.00182175
CTBS|3608|AD	3.11642	87.9065	5.26496	1467.74	0.00183064
PDCD2|78499|AT	3.11631	20.1308	3.0466	133.017	0.00183127
SYNE4|49323|ES	-3.11374	0.0168479	0.00128895	0.22022	0.0018473
R3HDM4|46347|ES	-3.11121	1.36038e-05	1.16957e-08	0.0158233	0.0018632
PAICS|69357|AP	3.10712	436.321	9.43246	20183	0.00188917
PAOX|13555|ES	-3.10384	0.0471048	0.00684153	0.324322	0.00191026
MORN1|253|AT	-3.0991	0.375789	0.202361	0.69785	0.00194109
CYP4F2|95045|ES	-3.09902	1.70961e-06	3.8505e-10	0.00759058	0.00194159
SMCO4|18299|AP	3.09863	3.61997	1.60439	8.16771	0.00194416
CBWD5|86506|ES	-3.0986	0.0413379	0.00550991	0.310136	0.00194438
PIGQ|32906|RI	3.0978	6.92192	2.03526	23.5415	0.00194963
SCYL1|16855|RI	3.09769	965.349	12.4803	74669.8	0.00195032
FNDC5|1642|AT	-3.09652	0.0924421	0.0204791	0.417282	0.00195806
FNDC5|1641|AT	3.09487	10.7937	2.3926	48.6931	0.00196896
RAB34|39954|AP	-3.09449	0.119128	0.0309589	0.458396	0.00197153
MFSD7|68395|ES	-3.09343	0.130162	0.0357626	0.473737	0.00197858
MTCH1|76000|AD	3.08884	18.1095	2.8822	113.786	0.00200943
PACSIN3|15671|AP	3.08848	867.092	11.8455	63471.1	0.00201184
GSN|87430|ES	-3.08684	0.0380873	0.00478255	0.30332	0.00202294
RFXANK|48608|ES	-3.08476	0.0146257	0.000998359	0.214264	0.00203719
SLC7A2|82807|ME	3.08288	4.09986	1.67185	10.0541	0.0020501
TMEM120B|24894|ES	-3.08112	0.0686468	0.0124902	0.377286	0.00206225
DDB2|15673|ES	-3.08073	0.00205947	4.02497e-05	0.105378	0.00206495
TROAP|21552|AT	3.08036	5.30309	1.83454	15.3296	0.00206747
DECR1|84411|ES	3.08014	4.95651	1.78986	13.7257	0.00206906
HYI|2183|AD	-3.07837	0.012656	0.000783512	0.20443	0.00208139
HPS1|91779|ES	-3.07807	0.0906177	0.0196435	0.41803	0.00208344
ODF3B|62862|ES	-3.07593	0.210473	0.0779726	0.568135	0.00209846
CD47|66014|ES	-3.07492	0.152323	0.0459047	0.505444	0.00210558
INO80E|36013|ES	-3.07354	0.297393	0.13724	0.644439	0.00211534
STRIP2|81747|AT	3.06962	24.6283	3.18419	190.489	0.0021433
STRIP2|81748|AT	-3.06962	0.0406037	0.00524965	0.314052	0.0021433
FIP1L1|69315|ES	-3.06923	0.113721	0.0283736	0.455791	0.00214609
C1orf43|7800|ES	-3.06783	0.00425259	0.000129914	0.139204	0.00215621
NT5C|43362|AD	3.06716	14.3987	2.61901	79.1607	0.00216103
DNAJC25|87224|AT	3.05772	23.1332	3.0887	173.26	0.0022303
DNAJC25|87223|AT	-3.05761	0.0432328	0.00577237	0.323797	0.00223111
SMCO4|18300|AP	-3.05733	0.280794	0.124384	0.633885	0.00223321
PEX2|84243|ES	-3.05532	0.00715878	0.000301118	0.170193	0.00224818
ESR1|78167|AT	-3.05361	0.107004	0.0254928	0.449139	0.00226106
UGP2|53745|AP	-3.04949	0.257405	0.107599	0.615778	0.0022923
C1orf86|250|ES	-3.04758	0.0306903	0.00326558	0.288431	0.0023069
TCF20|62501|ES	-3.04656	0.22034	0.0832687	0.58305	0.00231478
MRPL55|10127|ES	-3.0465	0.195415	0.0683589	0.558624	0.00231523
CYP4A11|2852|ES	-3.04381	0.0527472	0.00793234	0.350751	0.00233603
TFPI|56493|AT	3.04374	9.31887	2.2139	39.2256	0.0023366
TFPI|56494|AT	-3.04371	0.10731	0.0254937	0.451698	0.00233678
MT1A|36483|ES	-3.03913	0.0141036	0.000903264	0.220214	0.00237262
ACSM2B|34361|ES	3.03546	3.94876	1.62679	9.58495	0.00240169
NDE1|34184|AT	3.03351	6.96887	1.98789	24.4306	0.00241727
NDE1|34185|AT	-3.03349	0.143497	0.0409328	0.503054	0.00241744
ZNF283|50248|AT	3.03269	116.631	5.38362	2526.72	0.00242387
RBP7|592|ES	3.03204	4.35734	1.68274	11.283	0.00242904
TUSC3|82774|ES	-3.03044	7.87578e-07	8.88512e-11	0.00698109	0.002442
UBE2D3|70148|AD	-3.02982	0.125173	0.0326362	0.480092	0.00244702
CCDC36|64848|AT	3.0261	15.4798	2.62524	91.2769	0.00247734
CCDC36|64847|AT	-3.0261	0.0646003	0.0109557	0.380917	0.00247734
MUM1|46458|ES	3.02608	7.0744	1.9923	25.1203	0.00247744
PSME2|26864|AA	3.02574	185.643	6.2967	5473.23	0.00248022
MRPL52|26638|ES	3.02412	5.3283	1.80168	15.7579	0.0024936
MYL5|68388|ES	-3.02183	0.164285	0.0509136	0.530105	0.00251248
CTDNEP1|38878|AP	-3.02131	0.0699184	0.012447	0.392753	0.00251681
CABIN1|61390|AD	3.0188	67.2923	4.37677	1034.61	0.00253779
SRP9|9996|ES	3.01497	31.2939	3.33652	293.511	0.00257007
ETNK2|9467|AP	3.01482	7.70893	2.04339	29.0829	0.00257134
SRSF5|28161|AD	3.01272	16.2798	2.65091	99.9777	0.00258918
SLCO2B1|17818|AP	3.01144	2.95633	1.46005	5.986	0.00260009
WBSCR27|80036|ES	-3.01008	0.094889	0.020476	0.43973	0.00261183
SLC27A5|52473|AP	3.00821	2.53722	1.38326	4.65386	0.00262787
MOK|29380|RI	-3.00744	0.169164	0.0531363	0.538548	0.00263461
SDC1|52759|AP	-3.00366	0.107005	0.0248926	0.459984	0.00266751
RPL13|392312|AD	3.00351	15.549	2.59446	93.1876	0.00266889
CCND3|76156|AP	-3.00193	0.273491	0.117307	0.637623	0.00268273
AFMID|43805|ES	-3.00109	0.0613017	0.00989898	0.379624	0.00269013
ERCC1|50443|ES	-2.99962	0.017383	0.00123088	0.24549	0.00270314
POLR2E|46382|AT	-2.99962	6.26542e-06	2.49607e-09	0.0157269	0.00270316
POLR2E|46383|AT	2.9992	159366	63.4823	4.00074e+08	0.0027069
VWA5A|19212|AT	-2.99795	0.181935	0.0597134	0.554318	0.00271802
GULP1|56500|AT	2.99619	2.55896	1.38397	4.73149	0.00273373
XPNPEP3|62402|AT	-2.99482	0.000140403	4.22686e-07	0.0466373	0.0027461
VWA5A|19211|AT	2.99477	5.48771	1.80089	16.7222	0.0027465
ATP5J|60269|AD	-2.99461	0.00192672	3.21916e-05	0.115317	0.00274792
C7orf49|81873|AD	-2.9926	0.323171	0.15422	0.67721	0.00276612
GRASP|21880|AP	2.99245	3.22191	1.49732	6.93285	0.00276751
ACACB|24283|ES	-2.99142	0.0581622	0.00902066	0.37501	0.00277686
TAZ|90586|ES	-2.99109	0.11791	0.0290513	0.478557	0.00277986
ECHDC2|3024|ES	-2.9908	0.145049	0.0409286	0.514044	0.00278249
ARL6IP4|25037|AD	-2.99047	0.353805	0.17907	0.699045	0.00278545
INO80E|36012|ES	-2.98756	0.279193	0.120892	0.644784	0.00281211
TSC22D3|89836|AP	-2.98494	0.0239415	0.00206477	0.277607	0.00283637
TM4SF19|68240|AT	2.98043	4.63489	1.69061	12.7068	0.00287847
LDB1|12935|AP	-2.9796	0.210956	0.0757968	0.587131	0.00288625
ANAPC11|44212|AD	2.97596	117.671	5.09249	2719.02	0.00292072
DENND1A|87514|AT	-2.97552	0.0225762	0.00185868	0.274217	0.00292493
SEC14L1|43705|AP	-2.97446	0.148109	0.0420777	0.521328	0.00293505
C9orf116|88112|AP	2.97412	8.14473	2.04458	32.4451	0.00293825
MEF2BNB|48602|AT	-2.97307	0.0533458	0.007726	0.368338	0.00294839
MEF2BNB|48603|AT	2.97306	18.7454	2.71487	129.432	0.0029485
SNX5|58751|RI	-2.9729	0.192148	0.0647671	0.570057	0.00295002
EIF5A|38908|AP	2.9726	100.557	4.80989	2102.28	0.00295289
ARRB2|38575|ES	-2.97144	0.0114202	0.000597744	0.218189	0.00296405
TMEM177|55138|AD	2.97071	5.97228	1.83684	19.4182	0.00297113
GULP1|56499|AT	-2.9679	0.394055	0.213043	0.728863	0.00299841
SLC3A2|16464|AP	-2.96637	0.145443	0.0406875	0.519908	0.00301342
YDJC|61232|ES	-2.96582	0.163778	0.0495446	0.541395	0.00301873
DENND1A|87515|AT	2.96234	44.0089	3.59856	538.21	0.00305314
DLD|81377|AT	2.96203	191.743	5.91905	6211.39	0.0030562
DLD|81376|AT	-2.96183	0.00521694	0.000161041	0.169004	0.00305818
DDX11|20956|AP	2.96171	6.42579	1.87615	22.0083	0.00305934
TMEM25|19012|AA	-2.96116	0.0795417	0.0148905	0.424894	0.00306484
L3HYPDH|27740|AT	2.96056	30.081	3.15956	286.391	0.00307081
MRPS18A|76317|ES	-2.96027	2.28156e-09	4.33115e-15	0.00120188	0.00307372
DHRS4L2|26796|AP	2.95931	9.03476	2.10285	38.8172	0.0030833
THYN1|19548|RI	2.95895	8.46233	2.05652	34.8213	0.00308692
HTATIP2|14714|AD	2.95829	13.3407	2.39724	74.2413	0.00309351
CYB561A3|16163|RI	2.95773	2.91405	1.43448	5.9197	0.00309917
L3HYPDH|27741|AT	-2.95635	0.0336412	0.00355007	0.318792	0.00311301
ADRA1A|83135|AT	2.95294	2.51109	1.36289	4.62662	0.00314767
REEP4|82943|ES	-2.949	0.000185273	6.12815e-07	0.056014	0.00318802
UCHL5|9239|AT	2.9477	37.0339	3.35442	408.866	0.00320147
TOR2A|87654|RI	2.94633	81.2893	4.3595	1515.76	0.00321569
WASH4P|32776|AD	-2.94541	0.0807207	0.0151237	0.430835	0.00322531
ETNK2|9466|AP	-2.94446	0.133148	0.0347897	0.509585	0.00323519
DHRS4L2|26795|AP	-2.94442	0.11166	0.0259493	0.480472	0.00323562
UBE2I|33061|ES	2.94185	58.7062	3.89335	885.206	0.0032626
WDR18|46359|ES	-2.94081	7.51257e-06	2.88833e-09	0.0195402	0.00327359
PEX5|20092|AD	2.93958	11.8988	2.2825	62.029	0.0032866
FGL1|82824|AP	2.93936	3.82778	1.564	9.36821	0.00328892
PRR13|22033|AA	-2.93782	3.16337e-05	3.14833e-08	0.0317849	0.00330529
SRSF5|28162|AD	2.93706	10.3508	2.176	49.2363	0.00331338
SLC27A5|52472|AP	-2.9367	0.400722	0.217661	0.737746	0.00331723
PITPNC1|43114|ES	-2.9329	8.58027e-05	1.64432e-07	0.0447729	0.00335814
MASP1|68073|AT	2.93167	3.61815	1.53148	8.54795	0.00337147
NTPCR|10316|AT	2.93125	47.3116	3.5893	623.626	0.003376
NTPCR|10317|AT	-2.93119	0.021138	0.00160362	0.278627	0.00337668
USO1|69551|ES	-2.92715	0.317745	0.147462	0.684664	0.00342085
CBS|60769|AP	2.9207	61.625	3.87905	979.015	0.00349241
UCHL5|9240|AT	-2.91895	0.027998	0.00253766	0.308902	0.00351207
SLC25A25|87693|AP	-2.91868	0.251645	0.0996328	0.635584	0.00351512
RPS6KA3|88667|AP	2.91704	3.651	1.52942	8.7156	0.00353373
ITGB4|43489|ES	-2.91595	0.325358	0.152966	0.692037	0.00354611
IFT172|53017|AT	-2.91573	0.104116	0.0227557	0.47637	0.00354853
IFT172|53018|AT	2.91573	9.60467	2.09921	43.945	0.00354853
AFMID|101488|ES	-2.91262	0.00252298	4.50406e-05	0.141326	0.00358414
BAIAP2|44092|AT	2.9091	94.666	4.41327	2030.62	0.00362476
FRG1|71416|ES	2.90591	47.063	3.50349	632.206	0.00366181
CCDC107|86267|RI	2.90501	203.442	5.63602	7343.6	0.00367241
AFMID|43796|ES	-2.90327	0.169026	0.0509044	0.561245	0.00369284
PKM|203434|ME	-2.90276	0.000110373	2.34953e-07	0.0518497	0.00369885
GCKR|95457|ES	-2.90121	0.012285	0.000628957	0.239955	0.00371719
SLCO2B1|17819|AP	-2.90055	0.348541	0.17098	0.710498	0.0037251
SULT1A2|35791|ES	-2.90004	0.282467	0.120202	0.663782	0.00373111
IRF3|50999|ES	-2.89869	0.0727893	0.012378	0.428041	0.00374723
ZNF343|58547|AT	-2.89804	0.107318	0.0237197	0.485551	0.00375501
ZNF343|58546|AT	2.89802	9.31796	2.05948	42.1584	0.00375529
PQBP1|89029|AD	-2.8978	0.253649	0.100295	0.641487	0.00375789
CRYZL1|60459|AA	2.89493	53.6585	3.61921	795.541	0.00379248
CIRBP|46430|ES	-2.8936	0.156548	0.0445805	0.549729	0.00380855
ANG|26464|AP	2.88932	2.96278	1.41815	6.18979	0.00386082
ANG|26463|AP	-2.88931	0.337522	0.161557	0.705145	0.00386092
ORC4|55534|AD	2.88665	16.2059	2.44532	107.402	0.00389363
H2AFV|79570|AT	2.88647	9.27842	2.04429	42.112	0.00389585
UNG|24277|AP	2.88547	4.65013	1.63714	13.2082	0.00390835
RNF213|44047|AT	2.88115	67.635	3.84733	1189	0.00396223
ZNF346|74698|AT	2.87951	34.9221	3.11011	392.124	0.0039829
ZNF346|74699|AT	-2.87938	0.0286418	0.00255091	0.321592	0.0039846
COX6C|84676|AT	2.87893	5.28696	1.70157	16.4271	0.00399022
D2HGDH|58423|ES	-2.8779	0.0465633	0.00576671	0.375976	0.00400335
OCIAD1|69244|ES	2.87735	3.56755	1.50007	8.48454	0.00401031
FAM195A|32927|ES	-2.8769	0.160183	0.045998	0.557816	0.00401596
HYAL1|64994|ES	-2.87135	0.00078162	5.91798e-06	0.103233	0.00408727
PRKRA|56161|ES	-2.87034	0.0182258	0.00118312	0.280767	0.00410025
ACBD4|41941|AT	-2.86949	0.0493432	0.00631909	0.3853	0.00411133
ACBD4|41942|AT	2.86721	20.2198	2.58926	157.899	0.00414107
MXI1|13081|AP	2.86525	23.0555	2.69508	197.233	0.00416686
OGFOD2|25015|AA	2.86438	63.4882	3.70845	1086.91	0.00417826
RBL2|36416|ES	2.86179	1.96617e+09	848.523	4555947902434930	0.00421258
PRODH2|212413|ES	-2.86161	0.0217878	0.001585	0.2995	0.00421492
ZNF506|48680|AT	-2.86137	0.0661278	0.0102891	0.425001	0.00421813
BAX|50836|RI	2.86124	12.8119	2.23302	73.5085	0.00421989
CLU|83171|RI	2.86106	4.86737	1.64613	14.3921	0.0042223
RHOT1|40186|ES	-2.85764	0.198108	0.065263	0.60136	0.00426809
SLC25A35|39151|AT	-2.854	0.0838272	0.0152766	0.459983	0.00431722
SLC25A35|39149|AT	2.85399	11.9293	2.17398	65.4601	0.00431733
H2AFV|79572|AT	-2.85372	0.10849	0.0235984	0.498762	0.00432104
NTAN1|34131|ES	2.85223	29.6393	2.88701	304.291	0.00434131
C19orf66|47453|ES	-2.85169	0.00222911	3.35354e-05	0.14817	0.00434879
OGFOD2|25016|ES	2.84987	596.615	7.35773	48377.7	0.00437371
INO80E|36015|ES	-2.84967	0.241132	0.0906519	0.641403	0.00437646
SARDH|88074|AP	2.84856	3.22228	1.44052	7.20788	0.00439176
SUOX|22342|ES	2.84759	3.25198	1.44425	7.32242	0.00440521
NEDD4L|45660|ES	-2.8452	0.223679	0.0797268	0.627549	0.0044384
BAIAP2|44096|ES	-2.84396	0.274619	0.1127	0.669174	0.00445568
UBE2H|81756|ES	-2.84125	0.000452673	2.23286e-06	0.0917715	0.00449373
SLC50A1|7942|ES	-2.84053	0.000536923	2.97545e-06	0.0968883	0.00450387
PIR|88558|AD	2.83882	10.2232	2.05378	50.8884	0.00452805
GNG5|3605|ES	2.83867	45200.3	27.6051	7.40106e+07	0.00453024
HOMER2|32244|AA	2.83856	99.8899	4.15811	2399.65	0.00453174
EIF1AD|16977|ES	2.83723	4.53412	1.59583	12.8825	0.00455073
ECHDC2|319385|ES	2.8334	10.9169	2.08934	57.0412	0.00460556
LRRC1|76508|AT	2.8329	17.3246	2.40815	124.636	0.0046128
B4GALT4|66286|AD	2.83263	93.7788	4.05099	2170.94	0.00461661
ANGPT2|82577|AT	-2.83237	0.0120366	0.000565246	0.256314	0.00462049
ANGPT2|82578|AT	2.83237	83.0797	3.90146	1769.14	0.00462049
CTSC|18212|AT	2.83217	2.14865e+07	181.152	2.54852e+12	0.00462332
WDR62|49337|RI	-2.83045	0.210272	0.0714231	0.61905	0.00464823
IRF3|51026|ES	-2.82745	0.101261	0.0207024	0.495292	0.00469208
TRAPPC4|19073|ES	-2.82639	0.146896	0.0388485	0.555454	0.00470758
RNASE4|26458|AP	-2.82203	0.353812	0.171943	0.728048	0.00477201
RNASE4|26459|AP	2.82203	2.82636	1.37353	5.81586	0.00477208
COASY|41068|RI	2.8213	5.71005	1.70216	19.1549	0.00478301
DNMT3A|52857|AT	-2.82098	0.00503352	0.000127402	0.198868	0.00478766
DNMT3A|52856|AT	2.82088	198.618	5.0274	7846.84	0.00478917
ADAM15|7899|AA	-2.81867	0.0903499	0.0169798	0.480755	0.00482227
ARL6IP4|25038|AD	-2.81773	0.130021	0.0314584	0.53739	0.00483641
CDK2AP2|17244|AD	-2.81634	0.0285275	0.00240018	0.339066	0.00485737
SERPING1|15865|AP	2.81609	88.4279	3.90649	2001.67	0.00486121
PROZ|26357|ES	-2.81586	0.160818	0.045072	0.5738	0.00486464
UNK|43509|AT	2.81471	7.93747	1.87589	33.5859	0.00488217
TBRG1|19225|ES	-2.81173	0.178964	0.053938	0.593798	0.00492759
ZDHHC16|12704|ES	-2.81103	0.101808	0.0206998	0.500722	0.00493834
INO80E|36005|ES	-2.81057	0.215025	0.0736204	0.62803	0.00494534
ACSL1|71319|AP	2.80893	5.34126	1.65929	17.1935	0.00497063
SULT1A2|35810|ES	-2.80719	0.246135	0.0924899	0.655017	0.00499759
HSF4|36943|ES	-2.80227	0.00408558	8.71994e-05	0.191423	0.0050745
AQP1|79158|AP	-2.80103	0.362408	0.178138	0.737292	0.00509391
PCYT2|44230|ES	-2.8001	0.195712	0.0624851	0.612998	0.00510874
SCRIB|85500|ES	-2.79918	0.151154	0.0402585	0.567522	0.00512318
OXR1|84842|AP	2.79808	3.84256	1.49663	9.86568	0.00514068
DCAF5|28123|AT	-2.79729	9.19157e-08	1.07913e-12	0.00782901	0.0051534
ZNF44|47791|AT	2.79648	6.4459	1.74615	23.795	0.00516631
ECHDC2|90972|ES	-2.79393	0.0447926	0.0050701	0.395728	0.00520723
DGCR6|61026|AP	-2.79355	0.0241361	0.00176987	0.32915	0.00521334
SERPING1|15866|AP	-2.79337	0.0118623	0.000528341	0.266332	0.00521613
FBLN1|62666|AT	-2.79323	0.200588	0.0649745	0.61925	0.00521846
UGGT2|26132|ES	-2.79212	0.00473695	0.000110608	0.202866	0.00523635
DGKZ|15541|AP	-2.78928	0.173872	0.0508576	0.594432	0.00528246
STAP2|46791|AA	2.78411	14.0973	2.1886	90.8043	0.00536741
EIF3M|14856|ES	-2.78396	0.28148	0.115305	0.687145	0.00537004
GALNT11|82404|AT	-2.78392	2.51666e-10	4.39243e-17	0.00144192	0.00537068
SCP2|3045|ES	2.78319	2.35758	1.28875	4.31284	0.00538274
PCBP4|65125|AA	2.78237	96.3964	3.85871	2408.13	0.00539641
AFMID|101499|ES	-2.78042	0.295473	0.125106	0.697844	0.00542886
HEXDC|44331|RI	2.77921	11.2465	2.04087	61.9751	0.00544914
SARDH|88075|AP	-2.77912	0.319247	0.142697	0.714231	0.00545057
MRPL9|7650|ES	-2.77821	0.00110993	9.13734e-06	0.134825	0.00546588
LGALS3|27618|AT	-2.77745	0.0155618	0.000824613	0.293677	0.00547872
LGALS3|27617|AT	2.77739	64.2519	3.40476	1212.51	0.00547977
WDYHV1|85066|AD	-2.77413	0.0875146	0.0156547	0.489235	0.00553503
ING2|71271|AP	2.77393	4.83345	1.58776	14.714	0.00553841
RBM4|17094|AT	2.77267	966.617	7.49919	124593	0.00555992
GSTM1|4070|ES	-2.77061	0.330447	0.150976	0.723261	0.00559513
PBK|83190|ES	-2.76579	0.00462874	0.000102589	0.208845	0.00567857
FHIT|65492|AA	-2.76552	0.142241	0.0357075	0.566616	0.00568326
MRPL55|10120|ES	-2.76504	0.16894	0.0478981	0.595861	0.00569164
QDPR|68856|ES	-2.76369	0.0013986	1.32271e-05	0.147884	0.00571516
STAG2|90035|ES	-2.76263	0.00140297	1.32741e-05	0.148283	0.00573379
ABCB9|24995|AP	2.76122	84.4788	3.62332	1969.65	0.0057586
BCS1L|57553|ES	2.76061	5.09105	1.60322	16.1667	0.00576929
PTPN2|44717|AT	-2.76013	0.0111656	0.000458862	0.271694	0.00577792
PTPN2|44716|AT	2.76	89.5455	3.67988	2178.99	0.0057802
GDA|86591|RI	-2.75988	0.0983002	0.018928	0.51051	0.00578224
BPHL|75167|ES	2.75945	6.4714	1.71778	24.3797	0.00578988
FIP1L1|69312|ES	-2.75788	0.101286	0.0198983	0.515565	0.00581778
TRMU|62709|AA	2.75713	20.8078	2.40513	180.017	0.00583108
CSDE1|4333|ES	2.75704	51.9892	3.13386	862.473	0.00583273
ECHDC1|77467|ES	-2.75674	0.100419	0.0195947	0.514631	0.00583799
ANAPC11|44216|ES	2.7559	9.76424	1.93116	49.3695	0.00585313
DECR2|32885|AA	2.75459	4.58536	1.55163	13.5506	0.00587663
SNRPA1|32758|ES	2.75199	89.9376	3.65044	2215.83	0.00592347
TSC22D3|89837|AP	2.74907	167.734	4.35076	6466.64	0.00597648
SEC14L1|43703|AP	2.74748	6.41761	1.70381	24.1728	0.00600543
SCRN2|42120|RI	2.7465	7.13285	1.75531	28.9849	0.00602355
ING2|71272|AP	-2.74454	0.213522	0.0708889	0.643144	0.00605949
MORF4L2|89765|AP	-2.7439	0.0844339	0.0144454	0.493521	0.00607147
GTF2IRD2|80091|AT	-2.74256	0.165874	0.0459406	0.598911	0.00609622
ATP6V1G2-DDX39B|75749|AA	2.73938	6.57594	1.70894	25.3039	0.00615551
ZBED1|88405|AP	2.73493	7.96727	1.8005	35.2553	0.00623934
IL32|33380|RI	2.73451	103.895	3.72563	2897.3	0.00624727
PSIP1|85920|AT	2.73251	11.8763	2.01297	70.0683	0.00628536
PSIP1|85919|AT	-2.73245	0.0842061	0.0142726	0.496803	0.00628643
CHID1|13803|AP	-2.73219	0.329717	0.148757	0.730815	0.00629143
YIF1B|49604|AP	2.73118	4.15745	1.49534	11.5588	0.00631078
MCF2L|26314|AP	2.72989	3.35526	1.40694	8.00165	0.00633548
TSPO|62571|AP	-2.72834	2.77135e-06	2.82146e-10	0.0272213	0.0063654
RASA4|81120|AP	2.72654	4.53121	1.52931	13.4256	0.00640027
ITIH3|235596|ES	2.72618	10.4772	1.9353	56.7207	0.00640722
FOXA2|58837|AP	2.72527	4.88118	1.56081	15.2651	0.00642487
APOA1|18870|RI	2.72447	5.39929	1.60509	18.1624	0.00644049
FBXO7|61930|AP	2.7236	4.80215	1.5526	14.8529	0.00645741
RAB6A|17707|ME	2.7207	13.4203	2.06697	87.1347	0.0065144
MYL9|59288|ES	-2.72052	0.000294398	8.41449e-07	0.103001	0.00651786
HPX|235160|ES	-2.71722	0.250471	0.0922728	0.679895	0.00658335
DNASE1L3|65424|RI	2.71472	4.80537	1.54716	14.9251	0.00663326
ACTR10|27683|ES	-2.71447	0.000980893	6.59844e-06	0.145815	0.00663825
BCCIP|13432|AT	-2.71439	0.0754869	0.0116848	0.487663	0.00663978
GSTA4|76485|ES	-2.71347	0.0234808	0.00156265	0.352828	0.00665832
SNRPB|58542|AA	-2.7122	0.0699305	0.0102275	0.47815	0.00668376
FLAD1|7863|AT	2.7117	178.198	4.20721	7547.68	0.00669393
C14orf80|29661|ES	-2.70795	0.21939	0.0731813	0.657707	0.00677011
SCLT1|70588|AT	2.70448	14.0388	2.06943	95.2386	0.00684106
USP39|54316|RI	-2.70169	0.00815716	0.000249141	0.267075	0.00689888
CCPG1|30723|AP	2.70063	13.411	2.03805	88.2491	0.0069208
FAM72A|9578|AT	2.69979	4.29428	1.49084	12.3694	0.00693828
MYO19|40481|ES	-2.69756	0.0508855	0.00584581	0.442939	0.006985
CACFD1|88068|ES	-2.69735	0.0221473	0.00138991	0.352903	0.00698946
C19orf66|47450|AA	-2.69711	9.64449e-05	1.16437e-07	0.0798857	0.00699449
UPB1|212778|ES	-2.6953	0.0601784	0.00779608	0.464521	0.00703252
GLIPR1|23464|RI	-2.69516	0.194282	0.059016	0.639582	0.00703549
NAT6|64990|AA	-2.68979	0.123855	0.0270365	0.567384	0.0071496
JUP|40932|RI	2.68939	10.2884	1.88179	56.2503	0.00715832
NDUFB8|12835|AD	-2.68784	2.62686e-08	7.79328e-14	0.00885428	0.00719153
DMGDH|72618|AT	2.68738	7.40979	1.71964	31.9282	0.00720156
HPS1|12760|AT	2.68515	18.0708	2.18513	149.444	0.00724964
HPS1|12761|AT	-2.68515	0.0553379	0.00669148	0.457639	0.00724964
ZNF83|51481|AT	-2.68499	0.364105	0.174155	0.761234	0.00725319
CCDC144A|39440|AT	2.68496	82.0109	3.28688	2046.25	0.00725392
ZNF83|51483|AT	2.68495	2.74643	1.31364	5.74199	0.00725401
ATG9A|57635|AP	2.68482	6.01871	1.6235	22.3128	0.00725685
BAIAP2|44095|ES	-2.68448	0.277716	0.108986	0.707674	0.00726429
PCYT2|44229|ES	-2.68396	3.22592e-09	2.03162e-15	0.00512229	0.00727556
FN1|57395|ES	2.6803	28.4535	2.45925	329.207	0.00735561
INPP5B|1849|AT	2.67873	8227.29	11.2346	6.025e+06	0.00739017
INPP5B|1848|AT	-2.67869	0.000121559	1.65987e-07	0.0890231	0.00739114
ZNF414|47241|AT	2.6786	3.76968	1.42763	9.95393	0.00739318
SDC1|52760|AP	2.67777	6.87705	1.67677	28.2053	0.00741148
ZNF675|48820|AT	2.67771	8.93452	1.79858	44.3826	0.00741274
RANBP1|61138|RI	-2.67631	0.00256072	3.23899e-05	0.202449	0.0074437
DMGDH|72617|AT	-2.67577	0.136225	0.031631	0.58668	0.00745574
POLL|12887|AD	2.67437	13.1622	1.9907	87.0264	0.00748704
LGALS9|39855|ES	-2.67434	0.000312912	8.45272e-07	0.115837	0.00748762
LPHN2|3564|ES	-2.67301	0.142168	0.0340097	0.594296	0.00751729
SCAMP3|8052|ES	-2.67291	0.0120362	0.000470944	0.307616	0.00751966
SEC22C|64289|AT	2.67267	106.895	3.47575	3287.48	0.00752508
SEC22C|64290|AT	-2.67249	0.0093575	0.000304257	0.287792	0.00752901
KLC1|29465|AT	2.67208	39.2381	2.65904	579.015	0.00753835
UNK|43507|AT	-2.67116	0.13604	0.031477	0.587948	0.00755898
CMC2|37721|ES	-2.67102	0.304916	0.127549	0.728925	0.0075621
NFE2L1|42157|AP	2.66944	4.83518	1.5202	15.3789	0.0075978
NCBP2|68270|AD	-2.66797	0.0625633	0.00816699	0.479267	0.00763118
SLC20A2|83727|AP	2.66536	3.2533	1.36643	7.7457	0.00769068
FBLN1|62665|AT	2.66512	4.13807	1.45612	11.7598	0.00769609
ZBTB7B|7878|ES	-2.66498	0.150567	0.0374104	0.605997	0.00769931
POLR3GL|7278|ES	-2.66327	0.0472409	0.00499709	0.446601	0.00773857
SFXN2|12968|ES	-2.66292	0.0620402	0.00801782	0.480054	0.00774656
UBQLN1|86688|ES	2.66176	87.2651	3.24876	2344.04	0.00777343
KLC1|29467|AT	-2.66013	0.109568	0.0214846	0.558775	0.00781106
TIMM13|46608|AD	2.65906	2.52081e+08	161.755	392846228527437	0.00783588
ZGPAT|60161|AA	-2.6551	0.284026	0.112158	0.719256	0.00792859
LAMP2|89999|AT	2.652	9.10214	1.77946	46.5586	0.0080016
CYGB|43591|AP	2.65128	2.4869	1.26814	4.87698	0.00801878
PSTK|91867|AD	-2.65004	0.0151848	0.000686097	0.336073	0.00804814
ZNF738|48761|AT	2.64942	3.86359	1.42152	10.501	0.00806305
RNASE1|26471|ES	2.64839	989.79	6.00708	163088	0.00808767
AKR1A1|2698|ES	2.64567	6.22111	1.60603	24.098	0.00815302
DNASE1L1|90581|ES	-2.64271	0.200875	0.0610858	0.660558	0.0082246
EHHADH|67978|AT	-2.6417	3.40131e-08	9.78635e-14	0.0118215	0.0082492
SNED1|58306|AT	2.63962	11.0257	1.85525	65.5259	0.00829985
SNED1|58307|AT	-2.63961	0.0906975	0.0152612	0.539016	0.00830015
GRASP|21881|AP	-2.63564	0.35531	0.164597	0.766997	0.00839797
FAM189B|8050|ES	-2.63328	0.243224	0.0849198	0.696635	0.00845648
RNASEH2C|16916|RI	2.63209	10.5036	1.82309	60.516	0.00848604
NT5C3B|40954|ES	-2.63151	0.0446263	0.00440349	0.452257	0.00850074
DCAF6|8887|ES	-2.62947	0.0868781	0.0140602	0.536822	0.00855189
IP6K2|64746|AD	-2.62762	0.426981	0.226322	0.805546	0.00859856
WDR62|49339|RI	-2.62697	0.318124	0.13536	0.747662	0.00861481
DYRK1B|49846|AA	2.62626	5.63238	1.55044	20.4611	0.0086328
RPS2|33175|RI	2.62623	3.54422	1.37851	9.11235	0.00863369
GDPD5|17859|AP	-2.62538	0.207236	0.0639994	0.671048	0.00865512
RNF115|7297|ES	-2.62409	0.0718032	0.0100412	0.513456	0.00868806
LSM7|46607|AA	-2.62346	0.00494425	9.36225e-05	0.261108	0.00870427
MTMR14|63115|ES	-2.62323	0.085218	0.0135354	0.536526	0.00870992
CYGB|43589|AP	-2.61961	0.406392	0.207187	0.797128	0.00880299
ELK4|9561|AT	-2.6196	0.0863658	0.0138205	0.539711	0.00880317
ELK4|9560|AT	2.61958	11.5784	1.85281	72.3554	0.00880377
SENP5|68262|ES	-2.61937	0.179668	0.0497305	0.649112	0.0088093
PSMG3|78590|AP	2.61874	13.0461	1.90815	89.196	0.00882544
SAA1|157222|ES	-2.61775	7.65529e-06	1.13103e-09	0.0518141	0.00885119
ANXA2|30957|ES	2.61661	66.1252	2.86304	1527.24	0.00888074
ZNF692|10567|AA	-2.61623	0.365883	0.172273	0.777083	0.00889079
MARK4|50420|ES	-2.61622	0.00455193	8.01327e-05	0.258572	0.00889101
PYCR1|44244|ES	-2.61588	0.0359478	0.00297511	0.434353	0.0088997
MRPS28|97992|ES	-2.61566	0.173513	0.0467036	0.644638	0.00890557
COX20|10474|ES	2.61496	17.1729	2.03846	144.671	0.00892386
IRAK1|90546|ES	-2.61494	0.0920666	0.0154053	0.550216	0.00892427
KIAA1468|45699|ME	2.61146	3.48622	1.36554	8.90031	0.00901575
MAN2A2|32509|AP	2.61032	14.3313	1.94128	105.799	0.00904565
ACSL1|71316|AP	-2.60973	0.230873	0.0767807	0.694214	0.00906134
TMEM55B|26455|AD	2.60923	6.24527	1.57747	24.7253	0.00907457
FAM72A|9577|AT	-2.60825	0.230348	0.0764274	0.694254	0.00910056
DDX11|20957|AP	-2.60597	0.172745	0.0461163	0.647077	0.00916134
SLC17A4|75550|AD	2.60459	2.678	1.27609	5.62005	0.0091984
CRAT|87828|ES	-2.60441	0.104163	0.0189885	0.571398	0.00920319
BSDC1|1603|AA	2.59753	25.6397	2.21727	296.488	0.00938968
RNF44|74656|AP	-2.59687	0.162356	0.0411696	0.640265	0.00940769
TMEM205|47666|RI	2.59665	95.2404	3.05632	2967.86	0.0094137
ABHD11|80026|ES	-2.59646	0.00686919	0.000159983	0.294943	0.00941891
LEF1|70290|AT	-2.59564	4.83153e-07	8.22123e-12	0.0283943	0.00944163
MASP1|68074|AT	2.59533	3.75367	1.3824	10.1924	0.00944992
MAP7|77915|ES	2.59465	4.40126	1.4369	13.4812	0.00946874
SREBF1|39504|AT	-2.59422	3.40746e-08	7.7732e-14	0.0149369	0.0094805
TSC22D1|25783|AP	-2.59264	2.73635e-05	9.72294e-09	0.0770095	0.00952427
CDK13|79304|AA	-2.59159	0.162166	0.04097	0.641876	0.00955348
INO80E|36016|ES	-2.58951	0.171428	0.0451199	0.651322	0.00961138
YIF1B|49603|AP	-2.58758	0.258167	0.0925644	0.720041	0.00966531
GPR89A|7317|ES	-2.5866	0.0241466	0.00143709	0.405722	0.00969291
SYVN1|16795|AA	-2.58602	0.0507122	0.00529306	0.485868	0.00970921
TM2D1|3230|AT	-2.58529	0.00384124	5.66506e-05	0.260459	0.00972984
GTPBP2|76311|AP	2.58526	21.7545	2.10625	224.691	0.00973069
TM2D1|3232|AT	2.58525	260.318	3.83912	17651.3	0.00973077
PRR13|22038|AA	-2.58486	0.000180574	2.61984e-07	0.124462	0.00974179
TMEM230|58647|AD	2.58455	105.597	3.08346	3616.3	0.00975062
COQ6|28340|AP	2.58423	94.4008	2.99979	2970.71	0.00975963
CSMD2|1689|AT	2.58362	2.59371	1.25868	5.34476	0.00977705
SULT1A1|35815|AP	-2.57965	0.110212	0.0206316	0.588739	0.00989004
CRYZ|3467|ES	-2.57918	0.0656568	0.00828913	0.520055	0.00990353
DCAF11|26831|AP	2.57809	3.14952	1.31662	7.53405	0.00993474
HNF4A|59461|AP	-2.57643	0.340388	0.149945	0.772707	0.00998271
RBM4|17097|AD	2.57599	505.254	4.43118	57610.4	0.00999544
ST3GAL6|65789|AP	-2.5753	0.160173	0.0397404	0.645573	0.0100152
EPN1|52140|ES	-2.57515	0.0671593	0.0085982	0.524572	0.0100198
PDDC1|13745|ES	-2.57459	0.240223	0.0811135	0.711436	0.0100359
CLDN14|60529|AP	2.57403	2.11594	1.19578	3.74415	0.0100522
TRIOBP|62152|AT	-2.57401	0.0305625	0.00214657	0.435144	0.0100528
TRIOBP|62153|AT	2.57401	32.7198	2.29809	465.859	0.0100528
STRA13|44264|AD	2.57256	30.512	2.2568	412.524	0.010095
TRAPPC1|39078|RI	2.57251	18.8347	2.0118	176.332	0.0100963
NBPF12|7359|ES	-2.57219	0.150745	0.0356518	0.637392	0.0101056
CMC2|37730|ES	-2.57112	0.00648606	0.000139333	0.30193	0.010137
IFT43|28536|ES	2.57106	230.261	3.64301	14553.9	0.0101387
SNX5|58744|AT	-2.56892	0.031066	0.00219771	0.439138	0.0102016
SNX5|58745|AT	2.56892	32.1895	2.27719	455.019	0.0102016
CLDN14|60531|AP	-2.56762	0.473546	0.267641	0.837859	0.0102399
D2HGDH|58414|ES	-2.56732	0.284231	0.10879	0.742599	0.0102489
SYNPO|74103|AT	2.56467	120.421	3.09453	4686.08	0.0103274
SYNPO|74104|AT	-2.56467	0.0083042	0.000213398	0.323151	0.0103274
PRKAB1|24709|ES	-2.56441	0.325819	0.138276	0.767725	0.0103351
EIF6|59076|ES	-2.56309	0.000945285	4.60053e-06	0.194231	0.0103747
MED23|77615|AT	2.56275	7.46536	1.60454	34.7337	0.0103848
COPS7B|57936|AP	2.5622	3.97924	1.38351	11.4451	0.0104011
IPO11|72191|AT	2.56173	36.1949	2.32345	563.847	0.0104154
IPO11|72190|AT	-2.56172	0.0276282	0.00177352	0.430395	0.0104154
TMEM223|16428|AT	2.56093	1.3943e+06	27.662	7.02795e+10	0.0104391
KIFC3|36603|AP	2.56043	8.35877	1.64535	42.4646	0.0104544
HSD3B7|36212|ES	-2.55859	0.00021937	3.45464e-07	0.1393	0.0105097
C14orf80|29662|ES	-2.55786	0.33494	0.144868	0.774393	0.0105318
UMPS|66538|ES	2.55647	13.6724	1.8409	101.545	0.0105739
AQP1|79157|AP	2.55576	2.51235	1.23956	5.09204	0.0105955
MPI|31775|AT	-2.5554	0.0189673	0.000906263	0.396968	0.0106065
44089|3687|ES	-2.55214	0.0234379	0.0013124	0.418572	0.0107063
ARL6IP4|25029|AD	2.55132	12.2733	1.78815	84.2397	0.0107316
ABI1|11044|AA	-2.54796	0.131263	0.0275292	0.625885	0.0108356
MAP1S|48350|AP	-2.5469	0.0505737	0.00508781	0.502712	0.0108686
TMEM39B|1543|AT	-2.54492	0.0070301	0.000154456	0.319977	0.0109303
TMEM39B|1545|AT	2.54486	142.216	3.12481	6472.54	0.0109321
CHID1|13806|AT	-2.54406	0.166857	0.0419984	0.662912	0.0109572
CHID1|13807|AT	2.54402	5.99307	1.50846	23.8103	0.0109585
ERLIN2|83343|AP	-2.54394	0.102035	0.0175813	0.592178	0.0109609
GMPPA|95769|AD	2.54329	39.7523	2.32716	679.045	0.0109815
NGFRAP1|89732|AA	-2.54311	0.0250045	0.00145672	0.4292	0.0109871
44082|73299|AT	2.54193	29.4874	2.17004	400.687	0.0110242
GRAPL|39691|AT	2.54068	5.97757	1.50484	23.7444	0.0110636
AP2S1|50598|AP	-2.54066	0.000281722	5.14127e-07	0.154373	0.0110645
COX20|10475|ES	2.53556	7.51692	1.58077	35.7447	0.0112269
EML2|50497|ES	-2.5354	3.5336e-05	1.27884e-08	0.0976376	0.0112318
FDPS|8060|AA	2.53374	7.91992	1.59779	39.2574	0.0112852
ARAP1|17642|ES	-2.53342	0.0864657	0.0130118	0.574578	0.0112957
NUTM2F|86930|AT	2.53257	2.64993	1.2465	5.63347	0.011323
44082|73300|AT	-2.52941	0.0339429	0.00246758	0.466902	0.0114253
TOM1L1|42534|AT	2.52827	17.448	1.9016	160.093	0.0114627
BCAT2|50811|AP	-2.52372	0.380438	0.179608	0.805829	0.011612
EBNA1BP2|2145|AP	2.52241	3.41807	1.31529	8.8826	0.0116555
CCL14|40367|AP	-2.52206	0.234616	0.0760402	0.723888	0.0116671
NLRP1|38719|AT	-2.5212	0.081888	0.0117048	0.572896	0.0116955
EBNA1BP2|2146|AP	-2.52077	0.292811	0.112679	0.760904	0.0117099
FAM3A|90628|ES	-2.51884	0.128755	0.0261247	0.634566	0.0117743
ZBTB25|27882|AT	-2.51745	0.118673	0.0225781	0.623761	0.0118209
FEZ1|19295|AT	-2.51742	0.0438036	0.00383569	0.500236	0.0118217
ZBTB25|27883|AT	2.51741	8.4262	1.60313	44.2889	0.0118221
AK9|77203|AT	2.51731	5.07659	1.4329	17.9857	0.0118255
FAM195A|32925|ES	-2.51718	0.000109622	9.04528e-08	0.132853	0.0118298
TPP2|26212|ES	-2.51616	0.0723965	0.00936469	0.559682	0.0118642
UAP1|8750|ES	-2.51475	0.376664	0.175978	0.806213	0.0119116
PDCD2|78502|AA	2.51419	168.975	3.09811	9216.18	0.0119308
ATP2A2|24418|RI	2.51287	3.22832e+12	565.375	1.84339e+22	0.0119754
RPS6KA3|88669|AP	-2.51284	0.392644	0.189376	0.814089	0.0119764
SCLY|58198|AT	-2.51025	0.0802115	0.0111861	0.575166	0.0120647
PARL|67809|ES	-2.51022	0.0146106	0.000539077	0.395991	0.0120657
FEZ1|19294|AT	2.5102	22.6331	1.98133	258.541	0.0120665
SCLY|58199|AT	2.51018	12.4664	1.73852	89.3928	0.0120669
NUDT22|16589|RI	2.50872	5.52048	1.45311	20.9728	0.0121171
BAIAP2|44088|AT	-2.50839	0.0212212	0.0010456	0.430696	0.0121283
IL32|33440|ES	-2.50832	0.305442	0.120909	0.771608	0.0121305
FIS1|81054|ES	-2.50788	8.83173e-06	9.9145e-10	0.078672	0.0121457
CCL14|40366|AP	2.50774	4.21543	1.36926	12.9777	0.0121507
RAD23B|87147|AP	-2.50705	0.00708069	0.000147675	0.339503	0.0121743
ZNF414|47240|AT	-2.50704	0.280328	0.10372	0.757655	0.0121745
CREB3L4|7774|AD	2.50685	8.4142	1.59147	44.4864	0.0121811
ZDHHC8|61144|AA	2.50651	736381	19.0252	2.8502e+10	0.0121929
ASGR2|38835|AA	2.50523	5.00131	1.41957	17.6203	0.0122373
BCAT2|50810|AP	2.50503	2.58942	1.23001	5.45126	0.0122442
NINJ2|19604|AP	2.50503	3.54406	1.31694	9.53756	0.0122442
SLC4A2|82330|AD	2.50451	7.43119	1.54665	35.7047	0.0122621
ALG9|18683|AP	2.50349	4.003	1.35139	11.8574	0.0122977
NOP2|19889|ES	-2.50319	0.00255058	2.37723e-05	0.273657	0.012308
FN1|57393|AA	2.50259	3.71289	1.32901	10.3728	0.0123289
MAPRE2|45134|AP	2.49752	17.4574	1.85063	164.68	0.0125065
CHID1|13805|AP	2.49643	18.9115	1.88088	190.147	0.0125449
RASGRP2|16664|AT	-2.49513	0.326633	0.135627	0.786634	0.0125909
TOM1L1|42538|AT	-2.49461	0.0718664	0.00908072	0.568763	0.0126097
C1RL|20074|AA	2.49428	16.6739	1.82718	152.157	0.0126212
TMEM241|44797|AT	2.49319	1145.42	4.5106	290870	0.01266
LZIC|587|AP	2.49297	6.39303	1.48684	27.4884	0.012668
NAB1|56584|ES	2.49281	3.27359	1.28851	8.31688	0.0126736
MORF4L2|89764|AP	2.4927	9.20416	1.60702	52.7164	0.0126775
FAM204A|13247|ES	2.49251	9.02192	1.59995	50.8734	0.0126844
DBI|55115|AD	-2.49233	0.113074	0.0203671	0.627763	0.0126907
GPR137|16618|AP	2.49233	7.44574	1.53547	36.1057	0.0126908
DBF4B|41884|AT	2.49202	5.18633	1.42111	18.9276	0.0127018
DBF4B|41883|AT	-2.49199	0.192821	0.0528351	0.703697	0.0127031
TUBB3|38167|AP	2.49141	3.42862	1.30061	9.03841	0.0127238
LYRM1|34424|ES	2.49	12.67	1.71689	93.4997	0.0127743
AFMID|99319|ES	2.48993	2.87025	1.2516	6.58223	0.0127768
PPP1CA|17184|ES	-2.48821	7.25449e-05	3.98113e-08	0.132193	0.0128388
HLF|42579|AP	-2.48727	0.396174	0.190994	0.821772	0.0128729
PON3|80530|ES	-2.48682	6.98996e-09	2.61074e-15	0.0187148	0.0128892
PKMYT1|33329|AA	-2.48377	0.000255927	3.74738e-07	0.174786	0.0130001
TRAPPC3|1754|AD	2.48362	11.9592	1.68744	84.7568	0.0130053
IL17RC|63260|ES	-2.48335	0.00633966	0.000116779	0.344164	0.0130152
CBWD5|86498|AT	-2.48316	0.0926215	0.0141623	0.605743	0.0130222
TNFSF13|38969|AP	-2.48277	0.20939	0.0609397	0.719469	0.0130366
ITGB1BP1|52617|AA	-2.47926	0.333291	0.139828	0.794425	0.0131656
ZNF283|50245|AT	-2.47793	0.09236	0.014035	0.607791	0.0132148
CHID1|13804|AP	2.47756	2.29628	1.18966	4.43227	0.0132286
RPS7|52575|AD	-2.47639	0.0254457	0.00139226	0.46506	0.013272
HNF4A|59462|AP	2.47625	2.84761	1.24382	6.51933	0.0132771
FIP1L1|69313|ES	-2.47604	0.112942	0.0200966	0.634728	0.0132848
MFF|57813|ES	2.47503	3.50007	1.29785	9.43903	0.0133225
ZSCAN2|32290|AT	2.47469	13.4245	1.71633	105.002	0.013335
DCAF11|26830|AP	-2.47309	0.332649	0.139044	0.795828	0.0133949
FN1|57392|AA	2.47211	33.826	2.07402	551.683	0.0134319
GGT1|61440|AA	2.47184	5.68138	1.43296	22.5255	0.0134421
ASH2L|83369|AP	-2.47059	0.151047	0.0337201	0.676609	0.013489
MAST1|47879|AT	-2.47057	0.336535	0.141844	0.798453	0.0134899
SLC30A10|9850|AA	2.47054	3.97659	1.33014	11.8884	0.013491
ACY1|65149|AP	-2.47002	0.000217958	2.70932e-07	0.175341	0.0135107
ACAA1|64017|AD	-2.46927	0.273022	0.0974278	0.765089	0.013539
PIDD|13765|AP	-2.46806	0.359416	0.159472	0.810048	0.0135846
NMRAL1|33736|RI	2.4677	3.4802	1.29252	9.3707	0.0135985
TMC7|34280|AT	2.46711	7.54365	1.51495	37.5633	0.0136207
TMC7|34279|AT	-2.46711	0.132561	0.0266215	0.660087	0.0136208
NUDT9|69869|AD	2.46681	615.354	3.74168	101201	0.0136324
SEC13|63364|AD	2.46674	406.619	3.43588	48121.4	0.0136351
HPX|235159|ES	-2.46589	0.303876	0.117904	0.783187	0.0136675
OXR1|84847|AP	-2.46561	0.195964	0.053643	0.71588	0.0136781
STOML1|31624|ES	-2.46458	0.1731	0.0429091	0.698303	0.0137175
ECM2|86876|AT	2.46168	7.79687	1.51979	39.9997	0.0138286
MDH2|80158|AT	-2.46155	0.00832747	0.000183975	0.376935	0.0138338
MDH2|80159|AT	2.46135	120.047	2.65198	5434.18	0.0138416
MGAT1|75020|AP	2.46093	17.9085	1.79921	178.252	0.0138578
FOXA2|58836|AP	-2.45943	0.254524	0.0855349	0.75738	0.0139157
BCCIP|13433|AT	2.45898	23.8987	1.90423	299.935	0.0139334
RASGRP2|16667|AT	2.45727	2.98173	1.24745	7.12709	0.0139996
CTDNEP1|38874|AP	2.45708	5.67434	1.4208	22.662	0.0140071
COPS7B|57937|AP	-2.45641	0.270229	0.0951291	0.767629	0.0140332
PCYT1A|68231|AT	-2.45575	0.159406	0.036814	0.690233	0.0140591
PCYT1A|68230|AT	2.45567	6.27302	1.44871	27.1627	0.0140621
ACSL5|13108|AP	2.45528	2.36597	1.18974	4.70509	0.0140776
CRYAB|18694|AP	2.45462	3.6999	1.30167	10.5167	0.0141034
TRAPPC2L|38043|AA	-2.45222	0.00683981	0.000127256	0.36763	0.0141979
PIDD|13764|AP	2.45142	2.71368	1.22157	6.02833	0.0142294
PCCB|66901|AT	2.45004	54.24	2.22287	1323.5	0.0142839
PROC|55216|RI	2.45002	9.87596	1.58102	61.691	0.0142849
PCCB|66900|AT	-2.45001	0.0184373	0.000755588	0.449891	0.0142852
SLC13A3|59696|AT	2.44946	3.33637	1.27224	8.74941	0.0143072
GPALPP1|25787|AT	2.44746	7.17131	1.48054	34.7356	0.0143868
GPALPP1|25788|AT	-2.44746	0.139445	0.0287889	0.675427	0.0143868
TNRC18|78662|AT	2.44737	16826.8	6.94438	4.07726e+07	0.0143902
TXNL4A|46282|ES	-2.4468	0.334639	0.139235	0.804277	0.0144131
SS18|44912|ES	-2.44663	0.199101	0.0546475	0.7254	0.01442
APOC3|235465|ES	2.44429	3.25755	1.26365	8.39759	0.0145139
PRKAG2|82385|AP	-2.44414	0.130713	0.0255678	0.668261	0.0145198
FDPS|8072|ES	2.44239	13.3303	1.66794	106.537	0.0145903
MRPL34|48271|AP	-2.4422	0.00801504	0.000166612	0.385572	0.0145981
NF2|61626|ES	-2.44046	0.291685	0.108438	0.784599	0.0146684
IRF3|51010|ES	-2.44041	0.325642	0.132253	0.801813	0.0146708
MLST8|33229|AA	2.44023	6.81516	1.45894	31.8357	0.014678
LIPG|45486|AP	2.44001	10.9003	1.59994	74.2632	0.0146869
MED23|77614|AT	-2.43871	0.148341	0.0320045	0.68756	0.0147399
HNRNPUL1|50028|AP	2.43816	7.20426	1.47299	35.2354	0.0147623
POFUT2|60872|AD	-2.43737	0.204489	0.0570638	0.732792	0.0147944
EPS15L1|48154|AT	2.43604	12.7128	1.64362	98.3295	0.0148491
ANAPC13|66872|AD	2.43502	22.0455	1.8284	265.809	0.0148911
KATNAL2|45430|AT	2.43402	3.9947	1.30962	12.1849	0.0149322
USP4|64852|AT	2.43348	44.7312	2.09499	955.078	0.0149545
CAPRIN1|14940|AP	2.43307	5.80615	1.40779	23.9463	0.0149713
NGFRAP1|89733|ES	-2.43283	0.0002616	3.40077e-07	0.201232	0.0149812
CERS2|7529|AA	2.43123	3.64346e+09	71.3506	1.8605e+17	0.0150476
OSCP1|1777|AT	2.4307	3.40946	1.26812	9.16666	0.0150698
PLSCR1|67169|ES	-2.42863	0.138804	0.0282033	0.683131	0.0151559
BIN1|55195|ES	-2.42655	0.167914	0.0397351	0.709572	0.0152432
APOC1|50365|ES	2.42632	5.35385	1.38056	20.7625	0.015253
HNRNPAB|74844|ES	-2.42439	0.00359775	3.80402e-05	0.340267	0.0153339
CTAGE5|27377|ES	-2.42063	0.0926297	0.0134939	0.635863	0.0154936
NUTM2F|86931|AT	-2.41943	0.38746	0.179743	0.835221	0.0155449
APOLD1|20516|AT	-2.41883	0.182227	0.045866	0.723994	0.0155707
APOLD1|20517|AT	2.41873	5.48726	1.38113	21.801	0.0155749
DDX39A|47975|AA	-2.41869	0.0495043	0.00433368	0.565496	0.0155767
ATP5J|60268|ES	-2.41739	0.244612	0.0781033	0.766102	0.0156324
MAFK|78580|AP	2.41716	3.32333	1.25503	8.80024	0.0156421
HES2|400|AT	2.4158	6.52493	1.42463	29.8848	0.0157006
HES2|401|AT	-2.4158	0.153258	0.0334618	0.701936	0.0157006
CPAMD8|48218|AT	-2.41564	0.0736894	0.0088809	0.611439	0.0157077
PPFIBP2|14200|AP	2.41561	6.18122	1.40999	27.0977	0.015709
SLC44A1|87113|AT	2.41409	2.93886	1.22482	7.05157	0.0157744
SLC44A1|87112|AT	-2.41408	0.34027	0.141813	0.816451	0.0157749
APOA2|235365|ES	2.41379	17.2778	1.70869	174.707	0.0157876
ZNF530|52304|ES	-2.41072	0.408765	0.197512	0.845967	0.0159211
ACHE|81027|AA	2.408	2.73255	1.20567	6.19312	0.0160403
C12orf76|24405|AT	-2.40798	0.127321	0.023787	0.681494	0.016041
RTKN2|11871|AT	-2.40789	0.345592	0.145535	0.820656	0.0160449
CARF|56965|AT	-2.40558	0.00548446	7.89003e-05	0.381232	0.0161467
CARF|56967|AT	2.40553	182.289	2.62272	12669.7	0.0161489
PSIP1|85921|AA	-2.40532	0.214198	0.0610285	0.75179	0.0161582
MAP3K7|77020|ES	-2.4048	0.290758	0.106243	0.795729	0.0161813
TMEM107|39128|ES	-2.40445	0.440887	0.226154	0.859509	0.0161969
LYRM5|20817|AD	-2.4029	0.00947373	0.000211854	0.423649	0.0162658
CNTLN|85938|AT	-2.4017	0.0875186	0.0119889	0.638885	0.0163189
TMEM205|47674|ES	2.40135	8.21741	1.47277	45.8494	0.0163346
RACGAP1|21625|AT	-2.40095	0.12098	0.0215727	0.678453	0.0163525
RACGAP1|21628|AT	2.4009	8.2652	1.47387	46.3498	0.0163547
IRF3|51012|ES	-2.40076	0.189778	0.0488665	0.737023	0.0163611
RANBP1|61140|RI	-2.39997	0.000395584	6.5816e-07	0.237764	0.0163965
MUTYH|2595|AP	-2.39786	0.213104	0.0602278	0.754029	0.0164912
APIP|14967|AT	-2.39697	0.000114778	6.88764e-08	0.191269	0.0165311
GSTM4|4051|AT	2.39681	30.8416	1.86815	509.167	0.0165385
APIP|14965|AT	2.39675	8701.29	5.22342	1.44948e+07	0.0165411
GSTM4|4050|AT	-2.3967	0.032429	0.00196431	0.535374	0.0165436
MIF4GD|43417|ES	-2.39633	0.00594995	9.0009e-05	0.393315	0.01656
C16orf13|32915|ES	-2.39509	0.0950812	0.0138625	0.65215	0.0166165
KATNAL2|45429|AT	-2.39481	0.255653	0.083726	0.780625	0.016629
ECM2|86877|AT	-2.393	0.140107	0.0280142	0.700718	0.0167112
PSME1|26851|RI	2.39254	4.51031	1.31305	15.4928	0.0167322
IMPA1|84296|ES	-2.39224	0.0750426	0.00899185	0.626278	0.0167457
CTDSP1|57478|AA	-2.39028	0.0407333	0.0029522	0.562021	0.0168355
APOC3|215383|ES	-2.38987	0.21683	0.0618961	0.759584	0.0168541
MRPL34|48272|AP	2.38803	110.351	2.32369	5240.53	0.0169389
METTL23|43635|ES	-2.3866	0.0244299	0.00115884	0.515016	0.017005
SLC7A10|48934|AT	-2.38643	0.00376395	3.84178e-05	0.368769	0.0170128
ATXN7L1|81310|AT	-2.38638	0.161829	0.0362614	0.722216	0.017015
ZNF232|38658|ES	2.38157	4.00198	1.27826	12.5294	0.017239
DENND2D|4141|AP	-2.38115	0.366761	0.160628	0.837425	0.0172585
DYNC1I1|80543|AT	2.37873	6.89741	1.40491	33.8629	0.0173722
PANK1|12493|AP	2.3767	2.82481	1.19971	6.65123	0.0174682
COA6|10335|AP	2.37533	27.7852	1.78843	431.671	0.0175334
COA6|10336|AP	-2.37502	0.0360069	0.0023177	0.55939	0.0175479
FDPS|8070|AD	-2.37464	0.0509651	0.0043681	0.594638	0.0175659
PUS10|53673|AP	2.37446	3.5526	1.24769	10.1155	0.0175745
NT5C3B|40959|AD	-2.37308	0.225766	0.0660443	0.771761	0.0176406
TMPRSS3|60707|AT	-2.37275	0.298384	0.109881	0.810264	0.0176561
GDAP2|4377|AT	-2.37147	0.141628	0.0281572	0.71237	0.0177177
GDAP2|4378|AT	2.37138	7.0603	1.40367	35.5125	0.0177216
GMPPA|57715|AD	2.37061	4.95185	1.31932	18.586	0.0177589
DNAJC25|87230|ES	2.37018	3.12245	1.21782	8.00583	0.0177796
PIK3R1|72292|AP	2.36985	3.75578	1.25718	11.2203	0.0177955
AP2B1|40319|ES	-2.36976	0.118292	0.0202404	0.691335	0.0177996
CREM|11237|AT	-2.3696	0.187341	0.0468822	0.748615	0.0178073
PCK2|26824|RI	2.36918	3.86674	1.26313	11.837	0.0178276
G3BP1|74185|AP	-2.36917	0.0603134	0.00590851	0.615672	0.0178278
GRAMD1C|66220|AP	2.36786	2.04949	1.13158	3.71199	0.0178911
PTRH2|42791|RI	-2.36742	0.150562	0.0314017	0.7219	0.0179126
XPNPEP3|62404|AT	2.36702	875.711	3.20625	239179	0.0179319
ADH6|70049|ES	-2.367	0.00028476	3.30108e-07	0.245641	0.0179329
FARP2|58380|AT	2.36678	2.99735	1.20766	7.43926	0.0179436
FBXO44|657|ES	-2.36615	0.169458	0.0389465	0.737323	0.0179744
CD97|47968|ES	-2.36568	0.198797	0.0521369	0.758011	0.0179968
POLR3G|72768|AT	-2.36429	0.288637	0.103036	0.808563	0.0180649
POLR3G|72767|AT	2.36427	3.46454	1.23675	9.70526	0.0180656
FARP2|58381|AT	-2.36389	0.33417	0.134672	0.829197	0.0180839
ARHGEF39|86273|RI	2.36305	117.201	2.25381	6094.57	0.0181252
MRPL55|10169|ES	-2.36292	0.0684562	0.00740331	0.632995	0.0181317
ZFYVE28|68560|AT	2.36222	9.78942	1.47473	64.9832	0.0181658
LRRC1|76510|AT	-2.36167	0.0923249	0.012783	0.666815	0.0181926
HCFC1R1|33357|RI	2.36153	60.8971	2.01123	1843.87	0.0181997
ATXN2L|35853|AD	-2.36102	0.233488	0.0697973	0.781068	0.0182246
NR1I3|8628|RI	2.36095	2.779	1.18957	6.49211	0.018228
PPAPDC1B|83387|AT	2.35874	5.04786	1.31483	19.3796	0.0183372
MTMR10|29787|AT	2.35676	7.8703e+06	14.4889	4.2751e+12	0.0184353
TMPRSS3|60708|AT	2.3565	3.32539	1.22409	9.03386	0.0184481
GPR116|76429|ES	2.35584	5.19989	1.31922	20.4961	0.0184807
PML|31636|AD	2.35464	47.1851	1.90791	1166.95	0.0185405
SEPHS1|10796|ES	2.35385	1.06185e+06	10.1951	1.10595e+11	0.0185799
ABCB8|82298|RI	2.35347	23.6769	1.69743	330.263	0.018599
FANCA|38143|AT	-2.35318	0.125809	0.0223801	0.707232	0.0186136
FANCA|38142|AT	2.35315	7.94835	1.41392	44.6815	0.0186153
UNG|24278|AP	-2.35307	0.333982	0.133972	0.832593	0.0186191
TIMM21|45801|AT	2.35238	1.30123e+06	10.4709	1.61705e+11	0.0186535
GUCD1|61406|AP	2.35191	4.22317	1.27135	14.0286	0.0186771
BET1L|13577|RI	2.35076	242.778	2.49185	23653.7	0.0187352
NFE2L1|42158|AP	-2.34817	0.263871	0.0867843	0.802313	0.0188661
CDCA3|19984|AT	-2.34773	0.00587539	8.06409e-05	0.428073	0.0188881
CDCA3|19983|AT	2.34773	170.205	2.33604	12401.3	0.0188883
SERPINA1|29125|ES	2.34761	3.3412	1.22042	9.14736	0.0188941
LLGL2|43463|ES	-2.34746	0.0722901	0.0080629	0.648136	0.0189017
OSCP1|1778|AT	-2.34743	0.304443	0.112788	0.821767	0.0189036
EXT2|15477|AP	2.34446	17.9727	1.60605	201.126	0.0190547
CHURC1|27912|ES	-2.34419	0.014517	0.000421726	0.499715	0.0190685
SGOL1|63701|AD	2.34234	5.07277	1.30355	19.7407	0.0191631
TMEM150A|54305|ES	-2.3411	0.246148	0.0761215	0.795949	0.019227
ENO3|38619|AT	2.3409	3.32417	1.21589	9.08811	0.0192374
ENO3|38620|AT	-2.3409	0.300827	0.110034	0.822444	0.0192374
PPP2R5C|29314|AP	2.34082	5.13157	1.30484	20.181	0.0192417
PPP2R5C|29313|AP	-2.34074	0.194881	0.0495536	0.766415	0.0192454
IZUMO4|46574|AT	-2.34022	0.0556264	0.0049481	0.62535	0.0192723
EMC9|26857|AA	2.33958	7.43029	1.38461	39.8734	0.0193052
ARMC6|48582|AD	2.33786	5.54877	1.31915	23.3399	0.0193946
CHN2|79083|AP	-2.33396	0.491696	0.270891	0.892478	0.019598
ERO1LB|10370|AT	-2.3316	0.270154	0.0899124	0.811714	0.0197215
ERO1LB|10369|AT	2.33159	3.70156	1.23195	11.1218	0.0197224
TROAP|21553|AT	2.33142	5.77435	1.32229	25.2162	0.0197314
ADAMTSL1|85950|AT	2.33132	8.98602	1.41871	56.9169	0.0197365
NFIX|47906|ES	-2.33035	0.0120883	0.000294793	0.495694	0.0197879
CHRD|67964|RI	2.32967	6.49286	1.34564	31.3287	0.0198234
KNG1|68051|AT	-2.32849	0.053602	0.00456554	0.629316	0.019886
KNG1|68052|AT	2.32838	18.6538	1.58881	219.01	0.019892
YWHAZ|84722|AP	-2.32813	0.00260545	1.73946e-05	0.390256	0.0199051
GNB2L1|264680|ES	-2.32756	0.0425855	0.00298542	0.60746	0.0199356
LARP1B|70564|AT	2.32655	54.4552	1.87733	1579.57	0.0199894
MYO15A|39574|AP	-2.32653	0.19523	0.0493027	0.773073	0.0199906
MYO19|40482|AA	-2.32608	0.24284	0.0736869	0.800298	0.0200142
ZGPAT|60162|ES	-2.32526	0.215315	0.0590092	0.785647	0.0200582
TTC9C|16415|AT	2.3239	92.5706	2.03217	4216.82	0.0201308
TTC9C|16414|AT	-2.32387	0.0108035	0.000237172	0.492113	0.0201323
RABL2B|62927|ES	2.32386	3.61372	1.22284	10.6792	0.020133
STK16|57671|AA	2.3235	85.2315	2.00476	3623.58	0.0201523
SLC5A6|52947|AP	-2.32042	0.321559	0.123329	0.838412	0.0203182
SIRPA|58536|AD	-2.31946	0.00846457	0.000150112	0.477304	0.02037
FN1|57398|ES	2.31894	3.35765	1.20623	9.34628	0.0203982
NIF3L1|56772|ES	-2.31849	1.40889e-06	1.59424e-11	0.124509	0.0204229
DNAH14|9968|AT	-2.31719	0.388441	0.174567	0.864348	0.0204933
TCF20|62502|ES	-2.31596	0.291009	0.10238	0.827171	0.0205607
CP|67213|AT	-2.31443	0.096756	0.0133877	0.699279	0.0206439
CP|67214|AT	2.31412	10.3326	1.42961	74.6798	0.020661
NIT1|8557|AD	-2.31393	0.0117834	0.000273893	0.506945	0.0206717
DNAH14|9969|AT	2.31344	2.57106	1.15521	5.72217	0.0206983
OPA3|50489|AT	2.31241	12.8258	1.47533	111.501	0.0207552
OPA3|50488|AT	-2.31232	0.0779751	0.00896928	0.677882	0.0207601
GDPD5|17855|AP	2.31217	2.57631	1.15506	5.74631	0.0207682
SULT1A1|35813|AP	2.31163	5.42601	1.29341	22.7627	0.020798
UBE3B|24310|ES	2.31128	13.33	1.48243	119.863	0.0208176
COX6C|84681|AT	-2.31003	0.282163	0.0964437	0.82552	0.0208864
C16orf52|35533|AT	2.30998	11.5136	1.4481	91.5425	0.0208891
RPL15|63732|AD	2.30973	9.72817	1.4113	67.0567	0.020903
ZCCHC4|68961|AT	2.30973	11.8258	1.45365	96.2056	0.0209034
ZCCHC4|68960|AT	-2.30955	0.0845753	0.010396	0.68805	0.0209128
ZFP41|85399|AT	-2.30947	0.134798	0.024608	0.738396	0.0209174
UBAP2L|7814|AT	-2.30865	0.117218	0.0189936	0.723412	0.0209629
CENPK|72212|AT	2.30744	5.01316	1.27476	19.7148	0.0210302
RBM42|49227|ES	-2.30696	0.118709	0.0194167	0.725755	0.021057
TOR2A|87658|ES	-2.30577	0.0554667	0.00474709	0.648091	0.0211234
ACSL5|13111|AP	-2.30555	0.447806	0.226193	0.886545	0.0211359
NME6|64629|ES	2.30499	20.3468	1.56987	263.71	0.0211671
SDCCAG3|88164|ES	2.30435	3.78678	1.22018	11.7522	0.0212031
DYRK1B|49840|AP	2.30375	41.1156	1.74123	970.861	0.0212367
PANK1|12494|AP	-2.30372	0.364408	0.154381	0.860165	0.0212386
PPCS|2075|AD	2.30329	7.50896	1.35056	41.749	0.0212623
MCM7|80881|AP	2.30327	4.36004	1.24542	15.2639	0.0212636
ASH2L|83368|AP	2.30314	6.07154	1.30832	28.1763	0.0212711
MRPL4|47485|RI	2.30261	150.106	2.10798	10688.8	0.0213007
TRIP10|47083|ES	-2.30177	0.229661	0.0656222	0.803754	0.0213481
PILRB|80930|AA	2.30148	21.1569	1.57284	284.591	0.0213645
CYB5R3|62541|AP	-2.30097	0.150985	0.0301683	0.755642	0.0213932
NBPF12|7361|ES	2.30079	3.36704	1.19703	9.47093	0.0214034
ATP5S|27467|AT	2.30076	6.82654	1.32912	35.062	0.021405
CDC42SE1|7556|ES	-2.30075	0.0373063	0.00226523	0.614403	0.0214058
ADAM15|7907|ES	2.3007	18.6838	1.54278	226.268	0.0214086
CAPN10|58275|ES	-2.30033	0.0123438	0.000291942	0.521917	0.0214294
C1orf85|8223|ES	-2.29977	0.252341	0.0780432	0.815905	0.0214612
KIAA0141|73836|RI	-2.29954	0.00921287	0.000169587	0.500493	0.0214742
CYP2D6|62498|ES	-2.29853	0.152353	0.0306241	0.757945	0.0215319
CYBA|38003|AT	2.29844	15862.4	4.15487	6.05595e+07	0.0215369
FIBP|16938|AD	2.29806	172.628	2.13368	13966.6	0.0215584
44083|43714|AP	-2.29778	0.0129453	0.000317524	0.52777	0.0215743
AIG1|77972|AT	-2.29763	0.108978	0.0164496	0.72198	0.0215829
CAMK1D|10772|AT	-2.29637	0.148748	0.0292505	0.756431	0.0216549
CAMK1D|10773|AT	2.29634	6.72264	1.32197	34.1867	0.0216562
ATP5J|60276|AD	2.29568	5.63853	1.2878	24.6879	0.0216943
SLC3A2|16462|AP	2.29542	4.7268	1.25482	17.8054	0.021709
FBXO7|61931|AP	-2.29486	0.278668	0.0935739	0.82989	0.0217413
ENOSF1|44464|AT	-2.29345	0.146725	0.0284578	0.756492	0.0218224
ENOSF1|44462|AT	2.29343	6.81541	1.32187	35.1393	0.0218232
TBC1D7|75381|ES	2.29291	30.9756	1.64629	582.818	0.0218531
DDX3X|88854|ES	-2.29273	4.73986e-05	9.53105e-09	0.235717	0.0218638
TMEM205|47675|ES	2.29259	7.26133	1.33328	39.5467	0.0218717
ALAS1|65185|ES	2.29239	3.37432	1.19287	9.54507	0.021883
MYL12A|44492|AD	-2.29201	0.000111704	4.66296e-08	0.267593	0.0219049
ATP5S|27466|AT	-2.29105	0.146963	0.0284948	0.75797	0.0219608
CYP4A22|2892|ES	-2.29067	0.167881	0.0364663	0.772881	0.0219824
IFI35|41177|AD	2.28839	26.2882	1.59868	432.276	0.0221147
FAM213A|12365|AA	-2.28832	0.0725384	0.00766714	0.686282	0.0221192
NARF|44406|ES	-2.28746	3.27853e-05	4.71389e-09	0.228023	0.022169
RPL38|43233|AD	2.28741	143.438	2.03579	10106.3	0.0221717
SULT1A2|35762|ES	-2.28739	0.226204	0.0632991	0.808354	0.0221733
ATG16L2|17652|RI	2.28717	3.52366	1.19744	10.369	0.022186
MORF4L2|89777|ES	2.28701	11.6543	1.42072	95.6007	0.0221954
FASTK|82334|RI	2.2868	126.788	1.99792	8045.94	0.0222075
AIG1|77970|AT	2.28614	11.3602	1.41442	91.2418	0.0222459
AAMDC|17979|ES	-2.28548	9.02294e-07	5.91042e-12	0.137746	0.0222848
PRR26|10599|AT	2.28513	4.26722	1.22933	14.8123	0.0223053
AFMID|43824|ES	-2.28473	0.383748	0.16874	0.872716	0.0223284
WDR45|89072|AT	2.28416	15.7563	1.47897	167.862	0.0223619
WDR45|89071|AT	-2.28412	0.0634686	0.00595737	0.676182	0.0223646
MAPRE3|52921|AD	2.28408	7.42629	1.32912	41.4935	0.022367
CTDSP1|57476|AP	-2.28298	0.00257459	1.54089e-05	0.430173	0.0224315
PCGF3|68406|AA	-2.28249	0.236002	0.0683034	0.815437	0.0224605
TANK|55744|ES	2.28203	2.42929	1.13345	5.2066	0.0224878
HNRNPA1|22146|ES	2.28181	3084.03	3.10552	3.06268e+06	0.0225006
PRR26|10600|AT	-2.28012	0.234499	0.0674096	0.815754	0.0226003
SMIM4|65231|AD	-2.28001	0.0284879	0.00133734	0.606849	0.0226071
MAP7D3|90197|AT	-2.2793	0.238528	0.0695482	0.818072	0.0226493
MAP7D3|90198|AT	2.27929	4.1923	1.22238	14.378	0.0226496
NR1H3|15692|AP	2.27838	4.44602	1.23185	16.0467	0.022704
COASY|41063|RI	2.27821	20239.8	3.99523	1.02535e+08	0.022714
CHN2|79084|AP	2.27742	2.0888	1.10813	3.93732	0.0227611
MKNK1|2798|AP	2.27667	4.84523	1.24547	18.8493	0.0228058
GSTZ1|28583|AP	-2.27464	0.361543	0.150468	0.86871	0.0229274
DUT|30485|AP	2.27426	4.2587	1.2217	14.8453	0.0229504
CDK5RAP2|87382|ES	-2.27233	0.154643	0.0309101	0.773682	0.0230668
AKT2|49873|AT	2.2719	487096	6.0384	3.92922e+10	0.0230925
ARHGEF39|86268|AP	-2.27188	0.381643	0.166246	0.876121	0.0230938
ARHGEF39|86269|AP	2.27188	2.62025	1.14139	6.01519	0.0230938
VPS8|67971|AT	2.27144	1.09833e+06	6.73501	1.79115e+11	0.0231206
HNF4A|59465|AD	2.27136	24.2705	1.54843	380.421	0.0231249
STARD10|196400|ES	2.27132	8.14305	1.33307	49.7418	0.0231276
ZNF302|48982|AA	2.27019	12.636	1.41429	112.897	0.0231958
BCAS3|42865|AP	2.27007	2.99458	1.16164	7.71971	0.0232034
GPS2|38915|RI	2.26968	56.5972	1.73455	1846.73	0.0232267
BCAP31|90464|AP	2.26928	16.9814	1.47114	196.017	0.0232513
BCAP31|90465|AP	-2.26928	0.058888	0.0051016	0.679747	0.0232513
GKAP1|86693|ES	-2.26925	0.221856	0.0604324	0.814468	0.0232533
HPX|235164|ES	-2.26887	0.229298	0.0642513	0.818311	0.0232761
MCM7|80880|AP	-2.26803	0.233998	0.0666965	0.820956	0.0233274
ZNF85|48735|AT	2.26632	3.01009	1.16063	7.80669	0.0234318
EML4|53354|ES	-2.26618	0.0483627	0.00352191	0.664116	0.0234402
PTPRF|2190|ES	-2.26501	0.0266147	0.00115437	0.613618	0.023512
GRAPL|39690|AT	-2.2646	0.206719	0.052827	0.80892	0.0235375
PRSS23|18201|AT	2.26437	16.5917	1.45879	188.707	0.0235514
PRSS23|18202|AT	-2.26423	0.0602825	0.00530029	0.685619	0.02356
MTUS1|82818|AP	-2.26319	0.433294	0.210005	0.893996	0.023624
TNFSF13|38970|AP	2.26304	3.98751	1.20351	13.2116	0.0236332
CCDC50|68126|ES	-2.26294	0.288981	0.0986097	0.846873	0.0236395
BCL2L13|96058|ES	-2.26232	0.0319644	0.00161876	0.631175	0.0236776
GPS1|44286|ES	2.26175	31.0497	1.58155	609.579	0.0237131
BTN3A1|75660|AA	2.25752	5.55642	1.25363	24.6276	0.0239757
COLCA1|18660|AP	2.2575	3.83145	1.19368	12.2981	0.0239767
ADCK5|85590|RI	2.25742	3.54555	1.18149	10.6399	0.023982
APOPT1|29462|ES	2.25738	12.0512	1.38813	104.624	0.0239842
INO80E|36004|ES	-2.25671	0.459487	0.23386	0.902798	0.0240262
TFIP11|61513|ES	2.25635	6.53746	1.2797	33.3971	0.0240488
ZFAND1|84309|ES	-2.25554	0.291887	0.100118	0.850981	0.0240996
TAOK2|35996|AP	-2.25428	0.0554973	0.00449254	0.68557	0.0241783
RNH1|13675|AA	2.25401	3.7511	1.18823	11.8418	0.0241955
SPATA6L|85752|AT	2.25375	2.93325	1.15059	7.47785	0.0242119
NMRAL1|33735|RI	2.25312	2.93685	1.15047	7.49702	0.0242518
TM7SF2|16763|ES	-2.25248	0.00324387	2.21486e-05	0.475093	0.0242921
CAMK2G|12238|AT	2.2518	31782.2	3.8326	2.63557e+08	0.0243347
SLC13A3|59695|AT	-2.25163	0.348	0.138848	0.872206	0.0243459
BOC|66193|AT	-2.24867	0.0363573	0.00202297	0.653423	0.0245335
MRPL55|10146|ES	-2.24762	0.361812	0.149099	0.877997	0.0246001
NFYC|2019|AA	-2.24755	0.0857602	0.0100708	0.73031	0.0246048
RNF44|74655|AP	2.24598	4.02137	1.19389	13.5451	0.024705
MAST1|47878|AT	2.2457	2.70383	1.13492	6.44163	0.0247233
ACIN1|26708|ES	-2.24563	0.267316	0.0845154	0.845499	0.024728
INPP1|56563|ES	2.24512	5.49859	1.24171	24.349	0.0247603
INO80B|54060|AT	-2.24509	0.0265315	0.00111611	0.630689	0.0247621
ENTPD8|98271|ES	-2.24492	0.196507	0.0474733	0.813404	0.0247734
INO80B|54061|AT	2.24488	37.6799	1.58502	895.743	0.024776
CBWD5|86499|AT	2.24427	5.26555	1.23422	22.4643	0.0248148
SON|60438|ES	-2.24338	0.0811311	0.0090403	0.728101	0.0248722
SH2B1|35865|AP	-2.24299	0.067658	0.0064303	0.71188	0.0248974
SH2B1|35867|AP	2.24299	14.7802	1.40473	155.514	0.0248974
LETMD1|21780|ES	2.23884	4.27305	1.1983	15.2373	0.0251662
GBA|8040|AP	2.23776	3.20918	1.15575	8.91092	0.0252364
LZIC|586|AP	-2.23703	0.178103	0.0392781	0.807591	0.0252842
COX16|28178|ES	-2.23662	0.00150501	5.06054e-06	0.447592	0.0253114
AURKB|39141|ES	-2.2353	0.0793471	0.00860232	0.731892	0.0253974
VIMP|32756|AT	2.23402	1480.2	2.4486	894799	0.0254817
VIMP|32757|AT	-2.23402	0.000675583	1.11757e-06	0.408397	0.0254817
CDH23|12058|AT	2.23248	3.57577	1.16828	10.9444	0.0255835
ZNF486|48719|AT	2.23199	14.282	1.38274	147.515	0.0256155
ZNF486|48718|AT	-2.23196	0.0700207	0.00677916	0.72323	0.0256179
ALDH1L1|66584|ES	-2.23181	0.000539895	7.2885e-07	0.399927	0.0256276
DCAF8|8447|ES	2.23159	3.8169	1.17708	12.377	0.0256418
ABCB4|80329|ES	-2.22862	0.149598	0.0281394	0.795316	0.0258393
OCIAD1|69237|AD	2.22746	11.3271	1.33841	95.8629	0.0259168
BEND7|10802|AD	-2.22724	0.2761	0.0889625	0.856891	0.0259311
CMC2|37728|ES	-2.22706	0.00381173	2.83366e-05	0.512738	0.0259431
MAFK|78581|AP	-2.22538	0.320073	0.117356	0.872956	0.0260559
A1CF|91665|ES	-2.22416	0.0386095	0.00219415	0.679396	0.0261379
TMSB4X|88497|RI	-2.22362	0.258477	0.0784355	0.851786	0.026174
ECE2|67860|AT	-2.22362	3.86989e-05	4.99537e-09	0.2998	0.026174
SEMA4G|12848|AD	2.22321	7.52316	1.26991	44.5685	0.0262019
FOSB|50451|AT	2.22207	4.80863	1.20351	19.213	0.0262785
FOSB|50450|AT	-2.22204	0.207963	0.0520489	0.830923	0.0262806
RMDN2|53234|AT	-2.22079	0.0145355	0.000347279	0.608393	0.0263653
ELP2|45217|AA	2.21864	4.95881e+09	13.5027	1.82111e+18	0.026511
FLNB|65419|ES	-2.21824	0.43634	0.209694	0.907954	0.0265386
ZNF85|48734|AT	-2.21823	0.340132	0.131167	0.882004	0.0265393
YY1AP1|8104|AA	2.21701	9.2919	1.29492	66.6754	0.0266226
HAX1|7823|ES	-2.21681	0.0969733	0.0123229	0.763118	0.0266363
TRABD|62789|AP	-2.21663	0.240675	0.0683101	0.847961	0.0266485
OGG1|63164|RI	2.21525	4.55958	1.19106	17.4548	0.0267428
MAP4|64551|AA	2.21519	61.111	1.60616	2325.14	0.0267471
NR1I2|66361|AP	2.21475	14.4104	1.35924	152.776	0.026777
RRBP1|290840|ES	2.21465	4.62199	1.19249	17.9145	0.0267844
TNFRSF10C|83064|AT	-2.21457	0.48592	0.256546	0.920375	0.0267895
CNOT10|63822|ME	-2.21347	0.0692976	0.00651939	0.736597	0.0268654
SLC39A1|7765|AP	2.21284	13.6057	1.34759	137.367	0.0269085
TRABD|62790|AP	2.21275	3.85231	1.16657	12.7213	0.0269152
ECHDC2|3031|ES	2.21175	11.8676	1.32527	106.273	0.0269841
YIF1B|49606|AT	-2.21159	0.130091	0.021344	0.792906	0.0269948
YIF1B|49607|AT	2.21155	7.68666	1.26113	46.8506	0.026998
AP1S2|88571|AT	-2.21133	0.179023	0.038971	0.822391	0.0270133
AP1S2|88569|AT	2.21127	5.58566	1.21592	25.6592	0.0270169
SYNRG|40526|ES	-2.21121	0.228335	0.0616633	0.845511	0.0270214
GSTZ1|28584|AP	2.2102	2.72072	1.11999	6.60926	0.0270916
ZC3HC1|81766|ES	2.21005	10935.1	2.86435	4.17466e+07	0.0271018
ELAC1|45555|AT	2.21	11.7038	1.32089	103.702	0.0271053
ELAC1|45554|AT	-2.20998	0.0854443	0.00964326	0.757081	0.0271068
CENPK|72213|AT	-2.20966	0.216535	0.055737	0.841227	0.0271287
NUDT22|16587|ES	-2.20893	0.0539634	0.00404673	0.719605	0.0271792
SEPSECS|68957|ES	2.20852	2.54937	1.11107	5.84958	0.0272079
GEMIN7|50396|ES	-2.2084	0.109868	0.0154755	0.780014	0.0272165
PKP4|55680|ES	2.20772	5.60979	1.21352	25.9325	0.0272639
TRPT1|16577|ES	-2.20727	0.0141957	0.000324598	0.620819	0.0272952
MRPL55|10170|AA	-2.20692	0.171115	0.0356755	0.82074	0.0273199
ZSCAN30|45154|AT	2.20674	7.36199	1.25013	43.3545	0.027332
BCAS3|42864|AP	-2.20604	0.344432	0.133611	0.887902	0.027381
SP140L|57890|RI	-2.20585	0.138692	0.023974	0.80235	0.0273944
DCAF11|26843|RI	2.20491	25.6218	1.43378	457.864	0.0274605
MYL6|22378|ES	-2.20414	0.290206	0.0965903	0.871925	0.0275147
SLC43A1|15844|AP	2.20388	4.86383	1.19133	19.8576	0.0275331
CHID1|13801|AP	-2.20335	0.0775331	0.00797344	0.753926	0.0275697
CEP41|81797|AT	2.20277	8.21405	1.26128	53.4938	0.0276107
CEP41|81795|AT	-2.20276	0.121744	0.018694	0.792854	0.0276114
TFIP11|61514|ES	2.20145	9.2053	1.2757	66.4244	0.0277045
APOC1|50358|AD	2.20128	7.58303	1.24869	46.0502	0.027716
CTNND1|15932|RI	2.20073	6277.17	2.60311	1.51368e+07	0.0277548
PLIN2|85964|RI	-2.20018	0.303021	0.104606	0.877784	0.0277944
CEACAM1|50162|ES	2.19968	2.19021	1.08919	4.4042	0.0278295
EIF3K|49686|AD	-2.19921	0.289398	0.0958457	0.873813	0.0278633
DCAF11|26846|ES	2.19902	5.17309	1.19562	22.3825	0.0278766
CERCAM|87747|RI	-2.19735	0.519264	0.289417	0.931649	0.0279954
DNAJA3|33720|ES	2.19733	12.5269	1.314	119.424	0.0279968
GUCD1|61407|AP	-2.19721	0.271182	0.0846672	0.868571	0.0280054
RTKN2|11869|AT	2.19643	3.48445	1.14384	10.6146	0.0280609
TCF25|38159|ES	-2.1961	0.0725831	0.0069849	0.754243	0.0280848
UAP1|8751|ES	-2.19586	0.39631	0.173481	0.905353	0.028102
ARHGEF39|86272|AT	2.19572	4.18278	1.16608	15.0038	0.0281117
ARHGEF39|86271|AT	-2.19561	0.239094	0.0666552	0.85764	0.02812
TNFRSF10C|83065|AT	2.19459	2.0447	1.07947	3.87301	0.0281928
TCEA2|60186|AP	2.19454	3.48361	1.14272	10.6199	0.0281963
TCEA2|60187|AP	-2.19454	0.287059	0.0941629	0.875107	0.0281963
RHBDD2|80128|ES	2.19439	5.35137	1.19625	23.9391	0.0282073
STRADA|42961|RI	2.19395	4.83479	1.18301	19.759	0.0282388
STAU1|59738|ES	2.1932	9.2998	1.26763	68.2266	0.0282927
C17orf49|38824|ES	-2.19172	0.0302494	0.0013246	0.690797	0.0283999
AGAP8|11528|AP	2.19146	3.31216	1.13486	9.66675	0.0284186
MAP4K4|54761|ES	2.19082	16.0158	1.33946	191.5	0.0284648
NR1I3|8646|ES	-2.18949	0.234892	0.0642229	0.859109	0.0285613
PARVG|62614|AT	-2.18908	0.0612805	0.00503001	0.746579	0.0285908
PARVG|62613|AT	2.18906	16.3178	1.33941	198.797	0.0285922
NFS1|59220|AD	-2.18831	0.196495	0.0457552	0.843848	0.0286474
CEACAM1|50166|ES	2.1883	8.88654	1.25602	62.8737	0.0286475
UQCRQ|73320|ES	-2.18784	0.109451	0.0150839	0.794198	0.0286811
NLRP1|38720|AT	2.18733	6.86891	1.22178	38.6175	0.0287186
GLYATL1|92586|AP	-2.18712	0.467351	0.236373	0.924036	0.0287338
POP4|48845|ES	2.18707	1.10705e+06	4.24265	2.88868e+11	0.0287371
POLL|12889|ES	-2.18698	0.146233	0.0261072	0.819088	0.0287443
BNC2|85934|AT	-2.18626	0.401298	0.177002	0.90982	0.0287965
ANKRD42|18051|AT	-2.18621	0.283015	0.0912744	0.877545	0.0288004
SLC43A1|15846|AP	-2.18605	0.207503	0.0506622	0.849893	0.0288118
HEMK1|65085|AD	2.18518	3.65152	1.14281	11.6674	0.0288754
BTN2A2|75642|AA	-2.18415	0.0301545	0.00130253	0.698099	0.0289512
TRAF3IP3|9681|AT	2.18238	5.06504	1.17979	21.745	0.0290818
VCPKMT|27450|ES	2.18205	3.89391	1.14839	13.2033	0.0291059
ZNF280D|30781|AA	-2.18045	0.229172	0.0609568	0.861588	0.0292241
EXD3|88298|AT	-2.18044	0.299331	0.101221	0.88518	0.0292251
SMTN|61813|ES	2.18039	24509	2.77805	2.16228e+08	0.0292284
TRAF3IP3|9682|AT	-2.17984	0.197792	0.046069	0.849201	0.0292694
SLC20A2|83728|AP	-2.17934	0.0870218	0.00968264	0.7821	0.0293066
THOP1|46624|AP	2.17824	4.22889	1.15545	15.4775	0.0293882
PPAPDC1B|83388|AT	-2.17808	0.211286	0.0521617	0.855836	0.0293997
TLE6|46632|AT	2.17792	2.4914	1.09565	5.66516	0.0294123
NF2|61628|ES	-2.17766	0.0569656	0.0043214	0.750933	0.0294314
HLTF|67208|RI	-2.1768	0.00080438	1.31576e-06	0.49175	0.0294954
MRPL55|10116|ES	-2.1763	0.330394	0.121864	0.895753	0.0295325
NFX1|86100|AT	2.1753	11.5852	1.27443	105.315	0.0296076
ZNF738|48763|AT	-2.1743	0.347401	0.133945	0.901025	0.0296827
TRMU|62707|AT	2.17418	912.969	1.95741	425824	0.0296919
C14orf79|29589|AD	-2.17219	0.389571	0.166408	0.912009	0.0298411
S100A4|7711|AP	-2.16957	0.059242	0.00461147	0.761061	0.0300391
HDAC11|63490|ES	-2.16946	0.0468462	0.00294928	0.744102	0.0300478
PQLC1|46257|ES	-2.16848	0.176772	0.0369143	0.846513	0.0301223
MYOM1|44486|ES	2.1677	2.73825	1.10135	6.80802	0.0301812
TAOK2|35997|AP	2.16707	16.7057	1.30879	213.237	0.0302295
MYL5|68380|AP	2.16536	2.57529	1.09388	6.06292	0.0303603
MYL5|68382|AP	-2.16524	0.388326	0.164946	0.914225	0.030369
FAM122B|90159|RI	2.16476	868.305	1.89675	397496	0.0304061
CAPN10|58274|ES	-2.16409	0.169569	0.0339925	0.845882	0.0304577
ZDHHC11|71448|AT	2.16382	4.22696	1.14546	15.5983	0.0304783
RNF14|73848|ES	-2.16288	0.0780908	0.00774625	0.787243	0.0305508
SGOL1|63698|AT	2.16283	9.21835	1.23163	68.9963	0.0305543
SGOL1|63696|AT	-2.16283	0.108479	0.0144935	0.81193	0.0305543
RPP14|65434|AD	-2.1628	0.326115	0.118135	0.900249	0.0305568
CAV2|81526|AT	-2.16177	4.12757e-05	4.37187e-09	0.389691	0.0306361
CAPN3|30149|AP	2.16172	3.327	1.11873	9.89423	0.0306396
GINS4|83516|AT	-2.16169	0.276992	0.0864894	0.887099	0.0306422
GINS4|83515|AT	2.16161	3.61003	1.12722	11.5615	0.0306479
FLNB|65417|AD	2.16132	8.43834	1.21981	58.3745	0.030671
SLC7A9|48906|ES	-2.16093	0.0275839	0.00106251	0.716111	0.0307006
NTMT1|87866|AD	-2.15946	0.014352	0.000304859	0.675661	0.0308143
OXR1|84849|AT	-2.15757	0.0028656	1.40385e-05	0.584936	0.0309609
BCAT2|50816|ES	-2.15698	0.465601	0.232462	0.932559	0.031007
NAA60|33528|RI	-2.1556	0.14011	0.0234641	0.836637	0.0311151
ATG9A|57634|AP	-2.15549	0.250338	0.0710583	0.881943	0.0311237
RUFY3|69446|AP	-2.15536	0.331148	0.121215	0.904666	0.031134
TUSC3|82772|ES	-2.15527	0.0619025	0.00493068	0.777158	0.031141
ZNF44|47789|AT	-2.15461	0.109506	0.0146439	0.818885	0.0311923
IFT74|86042|AT	2.15443	134.854	1.55687	11680.9	0.0312061
NOVA1|27045|AT	-2.15356	0.470402	0.2368	0.93445	0.0312746
ERLIN2|83344|AP	2.15246	5.0477	1.15579	22.0449	0.031361
SUV420H2|52072|ES	-2.15213	0.166165	0.0324099	0.851928	0.0313875
RBM6|64936|RI	-2.15195	0.33671	0.124936	0.907453	0.0314014
MAF1|85534|RI	2.15051	69.5654	1.45627	3323.1	0.0315152
POLR2H|67943|AA	2.14984	448.531	1.71476	117323	0.0315683
FLT4|75015|AT	2.14896	3.63127	1.12009	11.7724	0.0316379
FLT4|75016|AT	-2.14892	0.275392	0.0849468	0.892801	0.0316407
NT5C|43357|AP	2.14826	4.10638	1.1318	14.8987	0.0316931
NT5C|43358|AP	-2.14826	0.243524	0.06712	0.883548	0.0316931
EIF3K|49685|AD	-2.14649	1.57927e-05	6.51876e-10	0.3826	0.0318335
GBA|8041|AP	-2.14551	0.326794	0.11764	0.907806	0.0319117
NIN|27495|ES	2.14507	2.2673	1.07319	4.79006	0.0319474
NFE2L2|56127|AP	2.14433	6.36864	1.17254	34.591	0.0320068
KDM2B|24879|RI	-2.14424	0.168018	0.0329068	0.857879	0.0320135
PKMYT1|33330|AA	-2.14403	0.212023	0.0513565	0.875326	0.0320305
R3HDM2|22578|ES	2.14364	6.82587	1.17889	39.5223	0.0320619
UGT1A6|58062|ES	2.1436	10.7647	1.22577	94.5362	0.0320649
ABCA6|43162|AT	2.14326	5.64531	1.15954	27.4846	0.0320921
MSTO1|8092|AD	2.14249	5.64583	1.15889	27.5052	0.0321544
PNKP|51107|AA	2.14247	9.97459	1.21644	81.7895	0.0321554
IFT74|86041|AT	-2.14209	0.00759475	8.73445e-05	0.660376	0.0321859
ALG9|18682|AP	-2.14148	0.289887	0.093334	0.900365	0.0322357
MRPS24|79352|RI	2.13988	211.994	1.5689	28645.2	0.0323642
ACAD9|66685|AD	2.13887	12.1804	1.23256	120.369	0.0324464
IP6K2|64752|RI	-2.13858	0.391309	0.165605	0.924628	0.0324697
OCIAD1|69238|AD	2.13693	2.73471	1.08688	6.88084	0.0326038
NPIPB4|34760|RI	-2.13651	0.275676	0.0845355	0.898997	0.0326377
ISCU|24244|ES	2.13589	6.11164	1.16079	32.1782	0.032688
ATP5J2|80643|ES	-2.13548	0.0112991	0.000184548	0.691791	0.0327215
ADAMTSL1|85946|AT	-2.1352	0.254475	0.0724553	0.893761	0.0327446
COLCA1|18662|AP	-2.13498	0.273653	0.0832794	0.899214	0.0327623
MTSS1L|37410|ES	-2.13433	0.299474	0.0989682	0.906194	0.0328159
PAFAH1B2|18881|AT	2.13397	1602.07	1.82524	1.40619e+06	0.0328449
PPRC1|12938|ES	2.1312	20.1211	1.27276	318.097	0.0330726
BNC2|85935|AT	2.13113	2.45213	1.0747	5.59501	0.0330781
MUTYH|2593|AP	2.13048	4.14122	1.12045	15.306	0.0331318
SH2D4A|82871|ES	-2.13032	0.15456	0.0277359	0.8613	0.0331452
KANSL1L|57261|AT	2.12996	115.073	1.46045	9066.89	0.0331752
BAD|16616|RI	-2.12971	0.0219656	0.00065412	0.737613	0.0331954
KANSL1L|57260|AT	-2.12966	0.00869478	0.000110337	0.685168	0.0331998
CRELD2|62760|ES	-2.12948	0.0472388	0.00284533	0.784271	0.0332142
ADHFE1|84004|AA	2.12913	2.53813	1.07681	5.98256	0.0332438
RBM4|17088|AP	-2.12787	0.00431223	2.85792e-05	0.650661	0.0333475
MAPK9|75004|AT	2.12786	21.3955	1.27342	359.481	0.0333483
UGGT2|26129|AT	2.12719	3.96581	1.11439	14.1132	0.0334044
43892|47231|ES	-2.12672	0.000758937	1.01166e-06	0.569347	0.0334434
LMBR1L|21525|ES	-2.1266	0.229919	0.0593167	0.891196	0.0334531
RAB17|58121|ES	-2.12609	0.00549245	4.53041e-05	0.665879	0.033496
SIGIRR|13652|RI	2.12553	168.244	1.49069	18988.5	0.0335425
CSMD2|1687|AT	-2.12456	0.471257	0.235413	0.943379	0.0336232
TRIM5|14072|RI	2.1244	4.41807	1.12187	17.3989	0.0336365
STAU2|84157|AT	2.12389	2.80213	1.08277	7.25171	0.0336796
EMR2|48028|AT	-2.12132	0.370888	0.148338	0.927331	0.0338949
EMR2|48029|AT	2.12132	2.69623	1.07836	6.74137	0.033895
AAMDC|17981|ES	-2.12115	0.115856	0.0158115	0.848918	0.0339089
CSF1|4086|AA	2.1203	6.2566	1.14873	34.0767	0.0339808
SIX5|50518|RI	2.12002	40.567	1.32255	1244.33	0.0340046
CIRBP|46437|AA	2.11977	3.21838	1.09212	9.48428	0.0340253
CRAT|87827|ES	-2.11804	0.12273	0.0176157	0.855074	0.0341713
MBD1|45520|ES	-2.11782	0.174932	0.0348479	0.878142	0.03419
TSTD1|8526|ES	-2.11634	0.440977	0.206588	0.941294	0.0343155
IFT20|39884|ES	2.1157	6.06184	1.14184	32.1812	0.0343704
NDRG2|26513|RI	2.11537	27.6126	1.27605	597.511	0.0343988
SLC6A9|2538|AT	-2.11514	0.159131	0.0289782	0.873851	0.034418
ZMYND15|38585|ES	-2.11411	0.0850272	0.00865296	0.835509	0.0345059
VEGFA|76337|ES	-2.11366	0.064798	0.00512319	0.819563	0.0345444
GCDH|47883|AA	-2.11356	0.000115269	2.56817e-08	0.517374	0.0345532
OCIAD2|69257|ES	-2.11303	0.00117092	2.23564e-06	0.61327	0.0345985
MAPK9|75006|AT	-2.11243	0.0474435	0.0028048	0.802513	0.0346496
DOLPP1|87822|ES	-2.11231	0.139959	0.0225734	0.867774	0.0346597
THADA|53380|AT	-2.11193	0.0628594	0.00482173	0.819479	0.0346928
TJP1|29765|AD	2.11108	5.4239	1.12866	26.0651	0.0347653
ZNF691|2136|ES	2.10906	2.72496	1.07344	6.91742	0.0349395
CREM|11285|ES	2.10572	2.71237	1.07151	6.86596	0.0352287
C20orf24|59299|ES	-2.10247	0.0292404	0.00108628	0.787091	0.0355123
METTL23|43630|ES	2.1022	3.53689	1.08923	11.4848	0.0355357
RCAN1|60494|AP	-2.10216	0.440235	0.204867	0.946013	0.0355389
CHTF8|37256|AP	-2.10207	0.302912	0.0994712	0.922437	0.0355476
GLYATL1|92588|AP	2.1016	2.06608	1.05012	4.06496	0.0355882
DBNDD1|38195|AP	-2.10088	0.16888	0.0321342	0.887544	0.0356514
RBBP8|44787|AP	2.10077	4.6078	1.10782	19.1653	0.0356613
TMEM205|47665|AD	2.09998	34.1219	1.26536	920.139	0.0357307
AFMID|101484|ES	-2.09972	0.0195918	0.000498683	0.769702	0.0357536
SLC16A3|44300|AP	2.09895	2.22017	1.05423	4.67557	0.0358213
SIN3A|31878|AT	2.09829	6518.63	1.78418	2.38163e+07	0.0358797
SIN3A|31879|AT	-2.09828	0.000153388	4.19778e-08	0.560486	0.03588
USP4|64851|AT	-2.09827	0.00182009	5.02099e-06	0.659778	0.0358811
RBM39|59248|ME	2.09821	5.9523	1.12471	31.5014	0.0358869
ITIH4|65276|AA	2.09714	48.8948	1.28972	1853.65	0.0359812
CNTLN|85939|AT	2.09643	7.56938	1.14083	50.2227	0.0360444
CDK10|38115|RI	2.09591	3.39289	1.08247	10.6347	0.0360902
RBM47|69089|AP	2.09572	3.57672	1.08606	11.7792	0.0361067
SMARCA4|47610|AA	-2.09491	0.0975902	0.0110639	0.8608	0.0361792
ZNF197|64376|AT	2.09461	10.5613	1.1636	95.8583	0.036206
ZNF197|64375|AT	-2.09457	0.0946906	0.0104327	0.859439	0.0362096
PGM3|76864|RI	-2.09429	0.018691	0.000450944	0.774718	0.0362341
NDRG1|85242|ES	2.09242	4496.12	1.70311	1.18695e+07	0.0364005
ZNF223|50274|AT	-2.09147	0.322378	0.111594	0.931297	0.0364864
NUP62|51123|RI	-2.09101	0.143065	0.0231201	0.885272	0.0365273
CD163|20098|AA	-2.09057	0.124094	0.0175436	0.877776	0.0365668
WDR53|68249|ES	2.08922	11.9751	1.16604	122.983	0.0366877
ZC3H18|38002|ES	2.08918	4.22014	1.09314	16.2922	0.036692
RPL15|63735|AD	-2.08847	5.68738e-06	6.80083e-11	0.475622	0.0367554
OARD1|76087|ES	-2.08813	0.0126428	0.000209024	0.764705	0.0367861
DNAJC4|16596|RI	2.08708	5.26297	1.10644	25.0343	0.0368809
RBM5|64960|RI	-2.08667	0.324592	0.11281	0.933959	0.0369181
ANKRD36|54596|AT	2.08647	5.17678	1.10483	24.2562	0.0369357
TPM2|86276|AT	-2.08637	0.00893336	0.000106211	0.751384	0.0369454
EPB41L5|55146|AT	2.08633	2.95159	1.06775	8.15909	0.0369488
EPB41L5|55145|AT	-2.08633	0.3388	0.122563	0.936547	0.0369488
YWHAB|59489|ES	2.08612	5.89895	1.1133	31.2564	0.0369679
LRRC28|32712|AD	-2.08601	0.0404351	0.00198472	0.823791	0.0369781
NME4|32875|AP	-2.08596	0.229517	0.0575757	0.914936	0.0369818
SLC6A9|2536|AT	2.08547	6.09083	1.11486	33.2761	0.037027
C7orf49|81876|AD	-2.08514	0.00693693	6.48534e-05	0.741997	0.0370568
D2HGDH|58424|AA	2.0847	8.40064	1.1358	62.1328	0.037097
PSME2|26862|AA	2.08435	145728	2.03297	1.04461e+10	0.0371287
MLLT4|78446|AT	-2.08419	0.000515397	4.17118e-07	0.636832	0.0371425
NDUFV3|60764|ES	2.08116	13434.5	1.73943	1.03761e+08	0.0374192
CLCN6|686|AT	2.0798	5.52989	1.10356	27.7101	0.0375437
FILIP1L|65811|AT	-2.0794	0.349582	0.129813	0.941417	0.0375804
C1QC|1014|AD	-2.0786	0.164198	0.0298894	0.902021	0.037654
ZNF771|36106|AT	2.07811	5.15135	1.09768	24.175	0.037699
APOPT1|29463|ES	2.077	17.2774	1.17416	254.231	0.0378018
CARD8|50720|ES	2.07693	5.69472	1.10293	29.4034	0.0378078
EMC10|51201|ES	-2.07655	0.195146	0.0417407	0.912344	0.0378434
PRKACA|47956|AP	2.07629	2.08854	1.04212	4.18567	0.0378673
ITGA6|55968|ES	-2.0743	0.307448	0.100874	0.937058	0.0380517
TANGO2|61127|AD	2.07196	3.3854	1.06814	10.7298	0.0382694
SRSF11|3381|RI	-2.07185	0.122895	0.0169137	0.892957	0.0382791
STAMBP|53989|AD	2.07185	8.30039e+08	3.0315	2.27269e+17	0.0382794
MLX|41073|AD	2.07172	1978.58	1.50596	2.59952e+06	0.0382918
FILIP1L|65812|AT	2.07145	2.84754	1.05794	7.66441	0.0383167
ATAD3A|176|AA	-2.07093	0.22442	0.0545627	0.923054	0.038365
SMIM7|48188|RI	-2.07035	0.000782229	8.96007e-07	0.682898	0.0384193
NR1I3|8627|AA	-2.07021	0.128707	0.0184766	0.89657	0.0384329
NCBP2|68266|ES	-2.07018	0.0492482	0.00284706	0.851889	0.0384355
HAUS4|26678|AD	2.07011	6.6527	1.10609	40.0135	0.0384422
TBRG1|19224|ES	-2.06922	0.28553	0.0871059	0.93596	0.0385251
MPRIP|39454|AT	-2.06771	0.157607	0.0273504	0.908212	0.0386675
MPRIP|39456|AT	2.06766	6.34469	1.10102	36.5616	0.0386717
FICD|24211|AT	-2.0646	2.82085e-07	1.70887e-13	0.465641	0.0389606
NEK6|87526|AP	2.06252	4.66207	1.07955	20.1333	0.0391584
OCIAD1|69246|ES	2.06214	2.92322	1.05459	8.10288	0.0391946
DCDC2|75505|AP	-2.06183	0.227901	0.055876	0.929541	0.0392238
EIF3M|14850|ES	2.06119	970606	1.96803	4.7869e+11	0.0392847
HDAC8|89464|AT	-2.06116	0.153217	0.0257402	0.912016	0.039288
AK2|1651|AT	-2.06052	0.186365	0.0376995	0.921286	0.0393492
ZNF675|48823|AT	-2.06051	0.283859	0.0856826	0.940399	0.0393494
ADPRM|39284|AD	2.05993	4.37985	1.07431	17.8562	0.0394049
MMS19|12718|AA	-2.05883	0.141278	0.0219262	0.910306	0.0395108
FIS1|81056|ES	-2.05856	0.347683	0.127158	0.95066	0.0395366
TMCO1|8805|AP	-2.05845	3.79271e-05	2.3411e-09	0.614438	0.0395471
SLC2A6|88069|ES	-2.05774	0.125592	0.0174076	0.90612	0.039615
HYAL1|64999|AA	2.05705	30.9944	1.17594	816.921	0.039681
UBP1|63866|ES	2.05679	18.3322	1.14675	293.064	0.0397063
CCDC180|86997|AT	2.05455	4.89961	1.0759	22.3127	0.0399227
LARP4|21700|AT	-2.05396	0.000185084	5.07638e-08	0.674816	0.0399797
HSD17B10|89224|ES	-2.0526	0.0718737	0.00581763	0.887961	0.040111
PPP2R4|87834|AP	2.05209	15.2777	1.1302	206.519	0.0401614
ACYP2|53565|AP	-2.052	0.200258	0.0431029	0.930409	0.0401693
ADK|12257|AP	-2.05192	0.305448	0.0983913	0.948236	0.040177
PMS1|56543|AT	-2.05176	0.0556809	0.00352803	0.878781	0.0401926
PMS1|56544|AT	2.05166	17.9563	1.13778	283.386	0.0402025
ERI2|34392|AT	2.04939	80.4793	1.21103	5348.27	0.040424
ERI2|34393|AT	-2.04939	0.0124256	0.000186976	0.825743	0.040424
PYCR1|44246|ES	-2.04902	0.00253198	8.31319e-06	0.771172	0.0404605
ACSS2|59036|AP	-2.04865	0.443806	0.204014	0.965445	0.0404967
UBTF|41827|AP	-2.04817	0.269436	0.0768138	0.945085	0.0405429
C6orf141|76448|AT	2.0478	5.69809	1.0775	30.133	0.0405793
CEP70|66998|AT	-2.04747	0.140763	0.0215462	0.919614	0.0406115
LLGL2|43462|AA	-2.04728	0.0603137	0.00410057	0.88713	0.040631
ZNF816|51643|AT	2.04632	3.8279	1.05828	13.8459	0.0407247
FAM115A|82126|AD	2.04466	11.3915	1.10602	117.327	0.0408889
ANK3|11847|AT	2.0445	4.24589	1.06161	16.9813	0.040904
INSR|47099|ES	-2.04445	0.287981	0.0873107	0.949858	0.0409092
LAMA5|60060|AT	-2.04408	0.0190858	0.000428716	0.849668	0.0409456
TMCO6|73693|AA	-2.04324	0.0277288	0.000889867	0.864043	0.0410282
ZNF493|48769|AT	2.0431	4.11157	1.05922	15.9599	0.0410426
CASP7|13166|AP	2.04295	3.2379	1.04888	9.99537	0.0410576
LYRM1|34421|ES	2.04267	21.3141	1.13187	401.363	0.0410852
ANK3|11846|AT	-2.04088	0.236099	0.0590263	0.944374	0.0412626
TRIM14|87030|AT	2.04014	23.3807	1.13187	482.968	0.0413361
TRIM14|87031|AT	-2.04001	0.0427803	0.00207107	0.883677	0.0413495
UGGT2|26131|AT	-2.0398	0.239491	0.0606557	0.945597	0.0413703
TCEB1|84200|AT	2.03977	862.982	1.3028	571645	0.0413728
PGM1|3269|AP	-2.03968	0.0264841	0.000808361	0.867688	0.0413819
TCEB1|84201|AT	-2.03961	0.00115955	1.7507e-06	0.768009	0.0413895
ETS1|19409|AP	2.03876	5.49621	1.06808	28.2828	0.0414736
RANGRF|39167|ES	-2.03855	0.106235	0.0123047	0.917199	0.0414951
PANK2|58612|AP	2.03753	4.02375	1.05443	15.3549	0.0415973
BOD1|74584|ES	2.03736	17880.1	1.45057	2.20395e+08	0.0416141
SNRNP200|54521|ES	-2.03692	0.0551017	0.00338758	0.896271	0.0416579
C11orf1|18686|AP	-2.03579	0.332266	0.115026	0.95979	0.041771
TLE6|46631|AT	-2.03543	0.421586	0.183519	0.968485	0.0418081
PIK3R1|72294|AP	-2.03351	0.452432	0.210652	0.971723	0.0420011
ABCA6|43161|AT	-2.03254	0.190353	0.0384456	0.942485	0.0420988
DMAP1|2545|RI	2.03163	3.61241	1.04635	12.4714	0.0421912
AAMDC|17985|AD	2.03085	144562	1.51398	1.38035e+10	0.0422698
ASPM|9286|ES	-2.02945	0.385786	0.153764	0.967915	0.0424127
AUP1|54101|AA	2.02889	2535.07	1.30511	4.92418e+06	0.0424692
GSTO2|13053|ES	-2.02845	0.00238628	6.98201e-06	0.815574	0.0425142
GRK6|74762|AT	2.02798	5.88299	1.06124	32.6126	0.0425622
KIF20B|12498|AT	2.02661	2.32554	1.02814	5.26008	0.0427022
KIF20B|12497|AT	-2.02658	0.430016	0.190116	0.972638	0.0427049
LSM5|79188|AP	-2.02547	0.146952	0.0229765	0.939863	0.0428188
ATF5|51133|AP	-2.02541	0.348655	0.12577	0.966528	0.0428257
LSM5|79189|AP	2.0254	6.80444	1.06391	43.519	0.0428263
CALHM2|13011|AT	-2.02488	0.0403422	0.00180391	0.902199	0.0428798
CALHM2|13010|AT	2.02484	24.7866	1.10833	554.325	0.042884
AGAP3|82348|AP	2.02467	14.8111	1.08996	201.264	0.0429016
FRA10AC1|12563|ES	-2.0239	0.0610578	0.00407231	0.915465	0.0429806
ITIH4|65279|AA	-2.02325	0.0256693	0.000738893	0.891756	0.0430472
NFX1|86101|AT	-2.02222	0.0855184	0.00788857	0.927087	0.0431532
SHH|82443|RI	-2.0219	0.000131237	2.26476e-08	0.760489	0.043187
MKNK1|2800|AP	-2.02155	0.242494	0.0613969	0.957754	0.0432225
CDKN3|27576|ES	-2.02083	8.1857e-07	1.02197e-12	0.655653	0.0432977
NUP62|51129|AD	-2.01984	0.009807	0.00011031	0.87188	0.0433995
MED8|2170|RI	2.01977	846.821	1.22093	587341	0.0434073
IL32|33417|RI	2.01956	3.53376	1.03796	12.0308	0.0434287
KLC4|76221|AP	2.01912	2.90336	1.03172	8.17036	0.043475
MRPL22|74297|ES	-2.01906	0.0351529	0.00136295	0.906654	0.043481
LYRM5|20809|AT	2.01889	23.2129	1.09614	491.578	0.0434982
LYRM5|20810|AT	-2.01885	0.0430829	0.00203444	0.912359	0.0435029
WDR45|89085|ES	-2.0181	0.111872	0.0133304	0.938848	0.0435806
ZBTB45|52479|AD	-2.01776	0.230184	0.0552615	0.958798	0.0436161
ADK|12258|AP	2.01767	3.19889	1.03382	9.89816	0.0436253
ATF5|51134|AP	2.0169	2.85744	1.03009	7.92649	0.0437054
ABCF2|82355|AT	2.01599	31.6597	1.10079	910.562	0.0438006
ABCF2|82356|AT	-2.01574	0.0316061	0.00109915	0.908839	0.043827
C19orf82|47378|ES	-2.0155	0.450395	0.207364	0.978261	0.0438522
C2CD3|17761|AT	-2.01493	0.0841727	0.00757993	0.934712	0.0439116
CDK5RAP1|58979|AT	2.01481	1.51352e+08	1.66982	1.37185e+16	0.0439246
U2AF2|52135|AD	2.0147	213.824	1.15693	39519.1	0.0439359
CBWD6|86488|AT	-2.01466	0.279737	0.0810068	0.966005	0.0439401
CIZ1|87715|RI	-2.01431	0.111618	0.0132178	0.942562	0.0439775
EFCAB2|10480|AT	-2.01369	0.319865	0.105472	0.970049	0.0440426
EFCAB2|10479|AT	2.01368	3.12631	1.03087	9.48111	0.0440434
DBI|55113|AA	2.01345	4.10784	1.03825	16.2527	0.0440672
PML|31626|AT	2.01277	7.63742	1.05479	55.3004	0.0441387
CCPG1|30722|AP	-2.01134	0.204316	0.0434733	0.960243	0.044289
ZNF410|28337|AD	2.01019	111.757	1.12507	11101.2	0.0444107
DNAJC4|16600|ES	-2.01003	0.0717628	0.00549916	0.936489	0.044428
IL32|33437|ES	-2.00903	0.131005	0.0180359	0.951572	0.0445339
TATDN1|85085|AD	2.00878	6.41119	1.04618	39.2889	0.0445608
MSL1|40843|AT	2.00871	4.84237	1.03902	22.5679	0.0445681
MSL1|40842|AT	-2.00868	0.206515	0.0443117	0.962463	0.0445706
AFMID|43793|ES	-2.00771	0.111372	0.0130682	0.949145	0.0446745
C11orf1|18688|AP	2.00699	3.02669	1.02629	8.92616	0.0447504
CHRD|152052|ES	-2.00657	0.200851	0.0418737	0.963403	0.0447954
NINJ2|19605|AP	-2.00577	0.465297	0.220317	0.98268	0.0448808
SREBF1|39507|ES	-2.00527	0.357792	0.131022	0.977046	0.0449342
SIRT5|75389|AP	2.00518	2.92368	1.02449	8.34357	0.0449438
MASP1|68077|ES	2.00444	12.5453	1.05773	148.795	0.0450226
FBLN5|28893|ES	2.00372	2.06081	1.01591	4.1804	0.0451006
MOV10|4221|AP	-2.0035	0.296561	0.0903021	0.973933	0.0451237
RRNAD1|8314|AA	2.00171	33.162	1.07576	1022.27	0.0453155
SLC2A8|87631|ES	-2.00043	0.323338	0.106963	0.97742	0.0454539
RPS9|51827|AD	2.00001	1.6605	1.0102	2.72941	0.0454995
SLC47A1|39739|ES	1.99989	26.6028	1.06769	662.84	0.0455125
NR1I3|8642|ES	-1.99876	0.314591	0.101214	0.977803	0.0456343
ZYX|82114|AP	-1.99739	0.348614	0.123956	0.980448	0.0457827
IGF2|13899|AP	-1.99661	0.54443	0.299731	0.988903	0.0458677
DUSP11|53983|AT	-1.99653	0.00575077	3.63481e-05	0.909852	0.0458763
CSRNP1|64170|AP	1.99638	4.20151	1.02653	17.1965	0.0458927
GOLGA2|87727|ES	-1.99636	0.31966	0.10433	0.979422	0.0458948
DUSP11|53982|AT	1.99635	173.801	1.09857	27496.3	0.0458957
TOLLIP|13825|AP	1.99558	597.244	1.12084	318244	0.04598
C15orf57|29993|AT	1.99493	5.58817	1.03062	30.2999	0.0460506
AIG1|77974|ES	-1.99387	0.00279202	8.61522e-06	0.904837	0.0461665
AFMID|101476|ES	-1.99358	0.126058	0.0164555	0.965678	0.0461976
C2CD3|17760|AT	1.99266	11.712	1.0412	131.743	0.0462987
NDUFA3|51780|RI	1.9911	17.7803	1.04603	302.228	0.0464702
ANKRD54|62167|AA	1.9908	15.4027	1.04327	227.405	0.0465027
MAZ|35938|AP	1.99022	3.38255	1.0187	11.2317	0.0465669
NDUFS5|1869|AD	1.9899	2.57674	1.01434	6.54574	0.0466025
CLCN6|688|AT	-1.98925	0.184374	0.0348506	0.975412	0.0466731
TACC1|83435|AP	1.98907	2.11837	1.01105	4.43846	0.0466933
STAG3|97624|ES	1.98874	3.35723	1.01768	11.0752	0.0467301
ILF3|47570|AT	-1.98839	0.107122	0.0118476	0.968568	0.0467683
ILF3|47569|AT	1.98828	9.33397	1.03233	84.3948	0.0467803
ARNT|7509|ES	1.98783	50749.6	1.16402	2.21262e+09	0.0468307
ZKSCAN7|64364|AT	-1.98698	0.261775	0.0697865	0.981941	0.0469244
ZKSCAN7|64365|AT	1.98695	3.81996	1.01837	14.3289	0.0469282
ZNF785|36162|AT	1.98615	14.145	1.03554	193.214	0.0470172
ZNF785|36161|AT	-1.98606	0.0707063	0.00517646	0.96579	0.0470267
YIF1B|49608|ES	-1.98572	0.0164561	0.000285619	0.948124	0.0470645
DCDC2|75504|AP	1.98535	4.27147	1.01874	17.9099	0.047106
DGKZ|15546|ES	-1.98532	0.14694	0.0221267	0.975801	0.0471084
LSMD1|39063|RI	-1.98473	0.10319	0.0109543	0.972059	0.0471747
MRPS7|43413|RI	1.9838	120.17	1.05924	13633.3	0.0472777
AK2|1650|AT	1.98331	5.02127	1.01918	24.7386	0.0473324
APOC1|50371|ES	-1.98285	0.00955787	9.63898e-05	0.947744	0.0473844
TANK|55743|ES	1.9826	2.26744	1.00939	5.09347	0.0474126
FGFR3|68513|ME	-1.98226	0.468233	0.221122	0.9915	0.0474497
HYAL1|64997|AA	-1.98177	0.366116	0.135531	0.989006	0.0475053
ANXA4|53859|AD	-1.98033	2.51533e-05	7.05487e-10	0.896813	0.0476666
MEIS1|53804|AP	1.9783	3.841	1.01255	14.5704	0.0478948
DPH6|29892|AT	1.97743	17.7685	1.02575	307.794	0.0479927
DPH6|29893|AT	-1.97735	0.0562881	0.00324953	0.975018	0.0480021
NIN|27493|AT	1.97717	57.5674	1.03591	3199.13	0.0480219
NUMA1|17515|ES	-1.97672	0.272251	0.0749425	0.98903	0.0480729
C9orf85|86575|AT	-1.97537	0.0510623	0.00266854	0.977072	0.0482266
C9orf85|86576|AT	1.97526	19.5804	1.0233	374.664	0.0482391
PILRB|80936|RI	-1.97503	0.300369	0.0910534	0.990864	0.0482642
BIN1|55200|ES	1.97445	2.83598	1.00768	7.9815	0.0483303
SAP30BP|43478|ES	-1.97429	0.00923296	8.8195e-05	0.96658	0.048349
YBX3|20481|ES	1.97417	5.85826	1.01281	33.8853	0.0483621
MCF2L|26315|AP	-1.97352	0.110634	0.0124263	0.984988	0.048436
MROH1|85546|ES	-1.97298	0.264259	0.0704487	0.991258	0.0484976
SLC22A18|13937|ES	-1.97277	0.162547	0.0267349	0.988275	0.0485217
GREB1|52702|AT	-1.97253	0.238185	0.057253	0.990901	0.0485489
ARRB1|17833|ES	1.97238	3.74689	1.00835	13.9229	0.0485664
GK5|67106|AT	1.97231	3.28816	1.00748	10.7318	0.0485742
RAD23B|87146|AP	1.97135	16.5484	1.01634	269.445	0.0486837
KLC4|76218|AP	-1.97103	0.358998	0.129623	0.994265	0.0487204
HIST1H2BD|75606|AT	-1.97074	0.0210601	0.000452992	0.979109	0.0487534
COX4I1|156373|AA	-1.97028	0.319572	0.102738	0.994047	0.0488067
LTB4R|26963|AP	1.96944	2.8721	1.00509	8.20718	0.0489024
LTB4R|26964|AP	-1.96919	0.348225	0.121861	0.99507	0.0489312
AKAP8L|48080|ES	1.969	8.59075	1.00992	73.0764	0.0489533
PPP1R8|1347|AD	1.96817	7.58588	1.00848	57.0617	0.0490489
RHOA|64857|ES	1.96729	6.44765	1.00697	41.2846	0.0491495
ATXN2L|35860|AD	-1.96715	0.254795	0.065246	0.995014	0.0491654
HYI|2185|AD	1.9671	92.527	1.01657	8421.69	0.0491712
ACAN|32395|AT	1.96667	1.83577	1.00207	3.36308	0.0492211
ACHE|81032|ES	-1.96588	0.125922	0.0159554	0.993784	0.0493126
SLC25A39|41837|AA	-1.96553	0.0877385	0.00775129	0.993131	0.0493528
CFI|70342|ES	1.96515	318.52	1.01532	99924.5	0.0493973
CBWD1|85692|RI	1.96434	2.30459	1.00186	5.30126	0.0494902
MRPL55|10142|ES	-1.96378	0.125545	0.0158251	0.99598	0.0495561
CARKD|26256|RI	1.96315	4.049	1.00227	16.3572	0.0496289
KANSL3|54543|ES	-1.96288	0.182111	0.0332481	0.997477	0.0496607
RBM7|18824|AA	-1.96285	0.223354	0.0499969	0.997799	0.0496637
SOD2|78304|RI	-1.96249	0.269517	0.0727621	0.998313	0.0497053
LECT2|73469|AT	-1.96239	0.116634	0.0136397	0.997345	0.0497168
C17orf62|44346|ES	-1.96221	0.000172036	2.9892e-08	0.99011	0.0497376
TAF1A|9883|AT	-1.96142	0.299443	0.0897465	0.999103	0.0498296
44085|69618|AT	-1.96131	0.00140218	1.97497e-06	0.995514	0.0498433
GK5|67105|AT	-1.96121	0.306125	0.0937831	0.999251	0.049855
ACAA1|64016|AT	-1.96049	5.64771e-07	3.20198e-13	0.996156	0.0499387
