# Supplementary material for: Integrative analysis reveals the prognostic value and functions of splicing factors implicated in hepatocellular carcinoma
Source: Sci Rep. 2021 Jul 26;11:15175. doi: 10.1038/s41598-021-94701-8 (PMC8313569; doi:10.1038/s41598-021-94701-8)
Supplement: Supplementary file 5 — Supplementary Table S5. [file 41598_2021_94701_MOESM5_ESM.xlsx]

## Sheet: 1
Supplementary Table 5 Correlation between SFs in the prognostic model and prognostic AS events
Correlation of SFs and AS events				Detailed information of SFs-associated AS events
SFs_ID	Regulation	P value	AS events_ID	Gene Symbol	AS_ID	Splice_Type	exons	from_exon	to_exon	novel_splice
DDX19B	postive	3.41483e-15	ACBD4|41941|AT	ACBD4	41941	AT	12	null	null	0
DDX19B	negative	3.41442e-15	ACBD4|41942|AT	ACBD4	41942	AT	11	null	null	0
DDX19B	postive	1.88795e-24	ARHGEF39|86268|AP	ARHGEF39	86268	AP	1	null	null	0
DDX19B	negative	1.88795e-24	ARHGEF39|86269|AP	ARHGEF39	86269	AP	3	null	null	0
DDX19B	negative	1.17813e-14	BCCIP|13433|AT	BCCIP	13433	AT	8.2	null	null	0
DDX19B	negative	2.2368e-16	C2CD3|17760|AT	C2CD3	17760	AT	35	null	null	0
DDX19B	postive	7.39195e-16	C2CD3|17761|AT	C2CD3	17761	AT	8	null	null	0
DDX19B	postive	8.96597e-15	C7orf49|81875|AD	C7orf49	81875	AD	2.2:2.3:2.4	2.1	3	0
DDX19B	negative	3.6687e-17	CLSPN|1730|AT	CLSPN	1730	AT	25	null	null	0
DDX19B	postive	3.66897e-17	CLSPN|1731|AT	CLSPN	1731	AT	26	null	null	0
DDX19B	negative	2.26901e-16	COQ4|87735|AT	COQ4	87735	AT	2.3	null	null	0
DDX19B	postive	2.75294e-19	COQ4|87736|AT	COQ4	87736	AT	7	null	null	0
DDX19B	negative	1.0662e-15	COX6C|84676|AT	COX6C	84676	AT	6	null	null	0
DDX19B	postive	2.05742e-18	COX6C|84681|AT	COX6C	84681	AT	7.2	null	null	0
DDX19B	postive	9.7759e-16	DMGDH|72617|AT	DMGDH	72617	AT	17	null	null	0
DDX19B	negative	1.38176e-15	DMGDH|72618|AT	DMGDH	72618	AT	15	null	null	0
DDX19B	negative	5.16808e-18	ENOSF1|44462|AT	ENOSF1	44462	AT	19	null	null	0
DDX19B	postive	5.16025e-18	ENOSF1|44464|AT	ENOSF1	44464	AT	18.2	null	null	0
DDX19B	negative	1.40153e-19	EXD3|88296|AT	EXD3	88296	AT	3	null	null	0
DDX19B	postive	1.72939e-17	FAM72A|9577|AT	FAM72A	9577	AT	2	null	null	0
DDX19B	negative	5.0726e-17	FAM72A|9578|AT	FAM72A	9578	AT	6	null	null	0
DDX19B	negative	8.55299e-15	FBXO7|61930|AP	FBXO7	61930	AP	1	null	null	0
DDX19B	negative	1.76994e-21	LAMP2|89999|AT	LAMP2	89999	AT	10	null	null	0
DDX19B	postive	1.17107e-14	MYO19|40482|AA	MYO19	40482	AA	21.1	20	21.2	0
DDX19B	negative	4.10436e-16	NDE1|34184|AT	NDE1	34184	AT	12	null	null	0
DDX19B	postive	4.10311e-16	NDE1|34185|AT	NDE1	34185	AT	13	null	null	0
DDX19B	negative	1.92164e-15	NR1I3|8628|RI	NR1I3	8628	RI	6.5	6.4	6.6	0
DDX19B	postive	3.48826e-16	PCCB|66900|AT	PCCB	66900	AT	18.2	null	null	0
DDX19B	negative	3.48666e-16	PCCB|66901|AT	PCCB	66901	AT	19.2	null	null	0
DDX19B	postive	5.08185e-29	PRKAB1|24709|ES	PRKAB1	24709	ES	3	1.3	4	0
DDX19B	negative	2.58781e-17	PTRH2|42793|ES	PTRH2	42793	ES	2.2	1	2.4	0
DDX19B	postive	1.1859e-16	RCL1|85779|AP	RCAN1	60494	AP	5	null	null	0
DDX19B	negative	1.24978e-16	RCL1|85780|AP	RCL1	85780	AP	1	null	null	0
DDX19B	negative	6.62123e-17	RTKN2|11869|AT	RTKN2	11869	AT	13.2	null	null	0
DDX19B	postive	9.41223e-16	SLC44A1|87112|AT	SLC44A1	87112	AT	17	null	null	0
DDX19B	negative	9.41888e-16	SLC44A1|87113|AT	SLC44A1	87113	AT	16.4	null	null	0
DDX19B	postive	1.96462e-17	USO1|69551|ES	USO1	69551	ES	14	13	15	0
DDX19B	postive	8.37489e-19	WDR45|89071|AT	WDR45	89071	AT	13	null	null	0
DDX19B	negative	8.37367e-19	WDR45|89072|AT	WDR45	89072	AT	15	null	null	0
IGF2BP3	negative	4.19469e-21	ACBD4|41941|AT	ACBD4	41941	AT	12	null	null	0
IGF2BP3	postive	4.1536e-21	ACBD4|41942|AT	ACBD4	41942	AT	11	null	null	0
IGF2BP3	negative	1.11513e-18	ANKRD42|18051|AT	ANKRD42	18051	AT	13.2	null	null	0
IGF2BP3	postive	7.86811e-15	APOC3|235465|ES	APOC3	235465	ES	3	1	4	1
IGF2BP3	negative	8.14911e-16	ARHGEF39|86268|AP	ARHGEF39	86268	AP	1	null	null	0
IGF2BP3	postive	8.14911e-16	ARHGEF39|86269|AP	ARHGEF39	86269	AP	3	null	null	0
IGF2BP3	postive	8.53627e-18	ATP5D|46401|RI	ATP5D	46401	RI	4.2:4.3	4.1	4.4	0
IGF2BP3	negative	1.53118e-22	BCAM|50346|AT	BCAM	50346	AT	15	null	null	0
IGF2BP3	postive	1.53141e-22	BCAM|50347|AT	BCAM	50347	AT	13.2	null	null	0
IGF2BP3	postive	1.10989e-14	CARKD|26251|AP	CARKD	26251	AP	1	null	null	0
IGF2BP3	negative	1.23037e-22	CHEK1|19307|AP	CHEK1	19307	AP	1	null	null	0
IGF2BP3	postive	1.23037e-22	CHEK1|19309|AP	CHEK1	19309	AP	2.1	null	null	0
IGF2BP3	postive	1.54992e-22	CLSPN|1730|AT	CLSPN	1730	AT	25	null	null	0
IGF2BP3	negative	1.54932e-22	CLSPN|1731|AT	CLSPN	1731	AT	26	null	null	0
IGF2BP3	postive	1.46487e-16	COX6C|84676|AT	COX6C	84676	AT	6	null	null	0
IGF2BP3	negative	1.33316e-17	COX6C|84681|AT	COX6C	84681	AT	7.2	null	null	0
IGF2BP3	negative	5.88862e-16	CYP4F3|48103|ES	CYP4F3	48103	ES	3	2.2	5	0
IGF2BP3	negative	3.57276e-18	DHRS12|25950|AT	DHRS12	25950	AT	10.3	null	null	0
IGF2BP3	postive	3.5745e-18	DHRS12|25951|AT	DHRS12	25951	AT	9	null	null	0
IGF2BP3	negative	3.51902e-15	DLD|81376|AT	DLD	81376	AT	15.2	null	null	0
IGF2BP3	postive	3.52604e-15	DLD|81377|AT	DLD	81377	AT	16	null	null	0
IGF2BP3	negative	4.75056e-22	DMGDH|72617|AT	DMGDH	72617	AT	17	null	null	0
IGF2BP3	postive	8.94343e-22	DMGDH|72618|AT	DMGDH	72618	AT	15	null	null	0
IGF2BP3	postive	9.21862e-15	DNPH1|76257|RI	DNPH1	76257	RI	3.2	3.1	3.3	0
IGF2BP3	postive	3.17546e-21	ESR1|78166|AT	ESR1	78166	AT	14	null	null	0
IGF2BP3	negative	1.84034e-21	ESR1|78167|AT	ESR1	78167	AT	13	null	null	0
IGF2BP3	postive	2.35734e-21	EXD3|88296|AT	EXD3	88296	AT	3	null	null	0
IGF2BP3	postive	7.51842e-16	FAM186B|21593|AT	FAM186B	21593	AT	8	null	null	0
IGF2BP3	postive	4.93823e-15	FDPS|8074|AA	FDPS	8074	AA	3.1	1.1	3.2	1
IGF2BP3	negative	2.73803e-16	ISOC2|52105|ES	ISOC2	52105	ES	00:03:04.100000	2	4.2	0
IGF2BP3	negative	3.12925e-16	KNG1|68051|AT	KNG1	68051	AT	11	null	null	0
IGF2BP3	postive	3.1298e-16	KNG1|68052|AT	KNG1	68052	AT	10.2	null	null	0
IGF2BP3	postive	1.59127e-19	LAMP2|89999|AT	LAMP2	89999	AT	10	null	null	0
IGF2BP3	postive	1.93881e-19	LYRM5|20809|AT	LYRM5	20809	AT	4	null	null	0
IGF2BP3	negative	1.93615e-19	LYRM5|20810|AT	LYRM5	20810	AT	3.4	null	null	0
IGF2BP3	negative	6.64651e-19	MELK|86353|ES	MELK	86353	ES	8	7	9	0
IGF2BP3	postive	4.08971e-19	NDE1|34184|AT	NDE1	34184	AT	12	null	null	0
IGF2BP3	negative	4.08834e-19	NDE1|34185|AT	NDE1	34185	AT	13	null	null	0
IGF2BP3	postive	2.52814e-15	OGG1|63164|RI	OGG1	63164	RI	6.2:6.3	6.1	6.4	0
IGF2BP3	postive	1.89198e-26	PTRH2|42793|ES	PTRH2	42793	ES	2.2	1	2.4	0
IGF2BP3	negative	4.26612e-16	RCL1|85779|AP	RCL1	85779	AP	8	null	null	0
IGF2BP3	postive	4.46792e-16	RCL1|85780|AP	RCL1	85780	AP	1	null	null	0
IGF2BP3	postive	2.40132e-16	RNF213|44047|AT	RNF213	44047	AT	18.2	null	null	0
IGF2BP3	postive	5.10958e-20	SDHAF2|16233|ES	SDHAF2	16233	ES	00:03:04.100000	1	6	0
IGF2BP3	postive	3.38593e-27	SEC22C|64289|AT	SEC22C	64289	AT	11	null	null	0
IGF2BP3	negative	3.38244e-27	SEC22C|64290|AT	SEC22C	64290	AT	12	null	null	0
IGF2BP3	negative	2.16455e-15	SLC44A1|87112|AT	SLC44A1	87112	AT	17	null	null	0
IGF2BP3	postive	2.16678e-15	SLC44A1|87113|AT	SLC44A1	87113	AT	16.4	null	null	0
IGF2BP3	negative	1.32726e-16	STRA13|44266|ES	STRA13	44266	ES	3.1	2	4.1	0
IGF2BP3	negative	1.26322e-14	TSC22D1|25783|AP	TSC22D1	25783	AP	2	null	null	0
IGF2BP3	negative	1.21813e-15	UNK|43507|AT	UNK	43507	AT	21	null	null	0
IGF2BP3	postive	1.03863e-14	UNK|43509|AT	UNK	43509	AT	5	null	null	0
IGF2BP3	negative	2.46252e-19	UROS|13429|AT	UROS	13429	AT	11	null	null	0
ZC3H13	negative	7.56941e-22	ADRA1A|83135|AT	ADRA1A	83135	AT	8	null	null	0
ZC3H13	postive	2.72125e-20	ADRA1A|83140|AT	ADRA1A	83140	AT	7.2	null	null	0
ZC3H13	postive	2.21223e-16	AFMID|43794|ES	AFMID	43794	ES	9:10:11.1:11.2	8	12	1
ZC3H13	postive	8.18213e-16	AFMID|43795|ES	AFMID	43795	ES	00:10:11.100000	8	12	1
ZC3H13	negative	4.96958e-16	AIG1|77970|AT	AIG1	77970	AT	2	null	null	0
ZC3H13	postive	1.52956e-18	APOLD1|20516|AT	APOLD1	20516	AT	4	null	null	0
ZC3H13	negative	1.52985e-18	APOLD1|20517|AT	APOLD1	20517	AT	17	null	null	0
ZC3H13	negative	4.81488e-18	AQP1|79157|AP	AQP1	79157	AP	1	null	null	0
ZC3H13	postive	9.66886e-18	AQP1|79158|AP	AQP1	79158	AP	7.1	null	null	0
ZC3H13	postive	1.08967e-20	ARHGEF39|86271|AT	ARHGEF39	86271	AT	11.4	null	null	0
ZC3H13	negative	1.08951e-20	ARHGEF39|86272|AT	ARHGEF39	86272	AT	12	null	null	0
ZC3H13	postive	8.4846e-15	ATP5J2|80643|ES	ATP5J2	80643	ES	4	3.2	5.1	0
ZC3H13	postive	3.53359e-20	BCAS3|42864|AP	BCAS3	42864	AP	1	null	null	0
ZC3H13	negative	2.77992e-20	BCAS3|42865|AP	BCAS3	42865	AP	12.1	null	null	0
ZC3H13	postive	1.07785e-19	C16orf13|32921|ES	C16orf13	32921	ES	02:03:00	1	5	0
ZC3H13	postive	3.12503e-19	C16orf13|32923|ES	C16orf13	32923	ES	2	1	5	0
ZC3H13	postive	2.81684e-17	C16orf13|32924|ES	C16orf13	32924	ES	2	1	3	0
ZC3H13	postive	2.70217e-17	C19orf60|48490|ES	C19orf60	48490	ES	3.1:3.2	2	4	0
ZC3H13	postive	1.25542e-15	C9orf85|86575|AT	C9orf85	86575	AT	7.2	null	null	0
ZC3H13	negative	1.25412e-15	C9orf85|86576|AT	C9orf85	86576	AT	6	null	null	0
ZC3H13	postive	1.25218e-17	CARKD|26250|AP	CARKD	26250	AP	2	null	null	0
ZC3H13	postive	1.64436e-16	CAV1|81528|AP	CAV1	81528	AP	1.1	null	null	0
ZC3H13	negative	6.75855e-15	CDCA3|19983|AT	CDCA3	19983	AT	5	null	null	0
ZC3H13	postive	6.75923e-15	CDCA3|19984|AT	CDCA3	19984	AT	6	null	null	0
ZC3H13	postive	1.22075e-16	CFLAR|56794|AT	CFLAR	56794	AT	17	null	null	0
ZC3H13	postive	1.02328e-16	CHID1|13806|AT	CHID1	13806	AT	18	null	null	0
ZC3H13	negative	1.02281e-16	CHID1|13807|AT	CHID1	13807	AT	17.2	null	null	0
ZC3H13	negative	6.31473e-15	COA6|10335|AP	COA6	10335	AP	1	null	null	0
ZC3H13	postive	6.31419e-15	COA6|10336|AP	COA6	10336	AP	2.1	null	null	0
ZC3H13	postive	5.61831e-16	DAZAP1|46476|ES	DAZAP1	46476	ES	13	12	14	0
ZC3H13	negative	2.25529e-16	EBNA1BP2|2145|AP	EBNA1BP2	2145	AP	2.1	null	null	0
ZC3H13	postive	2.19767e-16	EBNA1BP2|2146|AP	EBNA1BP2	2146	AP	1	null	null	0
ZC3H13	postive	1.51591e-16	EIF3K|49686|AD	EIF3K	49686	AD	1.2	1.1	2	1
ZC3H13	negative	2.8983e-17	ELK4|9560|AT	ELK4	9560	AT	3.2	null	null	0
ZC3H13	postive	2.89937e-17	ELK4|9561|AT	ELK4	9561	AT	5	null	null	0
ZC3H13	postive	3.13542e-27	FANCD2|63304|AT	FANCD2	63304	AT	10.2	null	null	0
ZC3H13	negative	6.30679e-27	FANCD2|63307|AT	FANCD2	63307	AT	45	null	null	0
ZC3H13	negative	4.51288e-18	FARP2|58380|AT	FARP2	58380	AT	18.2	null	null	0
ZC3H13	postive	4.75177e-18	FARP2|58381|AT	FARP2	58381	AT	28	null	null	0
ZC3H13	postive	1.1518e-18	GOLGA2|87727|ES	GOLGA2	87727	ES	7	6	8	1
ZC3H13	postive	6.69856e-16	GRAMD1C|66223|AP	GRAMD1C	66223	AP	8	null	null	0
ZC3H13	postive	8.09871e-26	GTF2IRD2|80091|AT	GTF2IRD2	80091	AT	17	null	null	0
ZC3H13	negative	1.08722e-36	H2AFV|79570|AT	H2AFV	79570	AT	5	null	null	0
ZC3H13	postive	1.16611e-35	H2AFV|79572|AT	H2AFV	79572	AT	6	null	null	0
ZC3H13	postive	4.48264e-16	HMGB1|25566|AP	HMGB1	25566	AP	4.1	null	null	0
ZC3H13	negative	4.41712e-18	HMGB1|25568|AP	HMGB1	25568	AP	2	null	null	0
ZC3H13	postive	1.26554e-15	HPS1|91779|ES	HPS1	91779	ES	9	8	10.1	1
ZC3H13	postive	5.34574e-17	IFT172|53017|AT	IFT172	53017	AT	16.2	null	null	0
ZC3H13	negative	5.34574e-17	IFT172|53018|AT	IFT172	53018	AT	49	null	null	0
ZC3H13	postive	1.99437e-15	ING2|71272|AP	ING2	71272	AP	2	null	null	0
ZC3H13	postive	1.55942e-15	INO80E|36009|ES	INO80E	36009	ES	6.1:6.2:6.3:7:8:9:10	5	11	0
ZC3H13	postive	4.01535e-20	IRF3|50995|ES	IRF3	50995	ES	5.1:5.2	4	6.2	0
ZC3H13	postive	6.50596e-21	ISOC2|52105|ES	ISOC2	52105	ES	00:03:04.100000	2	4.2	0
ZC3H13	postive	4.27955e-16	ISOC2|52106|ES	ISOC2	52106	ES	3	2	4.2	0
ZC3H13	postive	1.10746e-14	JOSD2|51205|ES	JOSD2	51205	ES	4	3.2	5	0
ZC3H13	postive	1.69302e-17	KHK|206708|ES	KHK	206708	ES	4	3	5	1
ZC3H13	postive	2.59996e-25	KIF20B|12497|AT	KIF20B	12497	AT	30	null	null	0
ZC3H13	negative	2.59905e-25	KIF20B|12498|AT	KIF20B	12498	AT	34	null	null	0
ZC3H13	postive	2.52913e-32	KIF4A|89372|AT	KIF4A	89372	AT	29	null	null	0
ZC3H13	negative	2.52823e-32	KIF4A|89373|AT	KIF4A	89373	AT	32	null	null	0
ZC3H13	postive	3.38357e-17	KLC4|76218|AP	KLC4	76218	AP	5.1	null	null	0
ZC3H13	negative	1.26361e-15	KLC4|76221|AP	KLC4	76221	AP	1	null	null	0
ZC3H13	negative	3.50949e-22	MASP1|68074|AT	MASP1	68074	AT	10	null	null	0
ZC3H13	postive	1.99682e-15	MPND|46795|ES	MPND	46795	ES	11.1:11.2	10	12	0
ZC3H13	postive	2.01121e-15	MRPL34|48271|AP	MRPL34	48271	AP	4.1	null	null	0
ZC3H13	negative	2.24258e-15	MRPL34|48272|AP	MRPL34	48272	AP	1	null	null	0
ZC3H13	postive	1.93943e-18	MTA1|29647|ES	MTA1	29647	ES	4	3	5	0
ZC3H13	postive	9.33034e-21	NEIL3|71226|AT	NEIL3	71226	AT	8.2	null	null	0
ZC3H13	negative	1.3271e-20	NEIL3|71227|AT	NEIL3	71227	AT	10	null	null	0
ZC3H13	negative	1.51966e-19	NEK2|9717|AT	NEK2	9717	AT	8	null	null	0
ZC3H13	postive	1.51995e-19	NEK2|9718|AT	NEK2	9718	AT	7.2	null	null	0
ZC3H13	postive	3.39791e-18	PIK3R1|72294|AP	PIK3R1	72294	AP	1.1	null	null	0
ZC3H13	postive	9.52614e-22	POLR2E|46382|AT	POLR2E	46382	AT	9	null	null	0
ZC3H13	negative	9.49653e-22	POLR2E|46383|AT	POLR2E	46383	AT	8	null	null	0
ZC3H13	negative	1.41296e-20	PPAPDC1B|83387|AT	PPAPDC1B	83387	AT	4.2	null	null	0
ZC3H13	postive	1.29487e-20	PPAPDC1B|83388|AT	PPAPDC1B	83388	AT	7	null	null	0
ZC3H13	postive	9.77193e-16	PQLC1|46257|ES	PQLC1	46257	ES	06:07:09	5	10	0
ZC3H13	postive	8.18932e-15	PSIP1|85919|AT	PSIP1	85919	AT	17	null	null	0
ZC3H13	negative	8.19841e-15	PSIP1|85920|AT	PSIP1	85920	AT	11.2	null	null	0
ZC3H13	negative	4.89674e-22	PTPN2|44716|AT	PTPN2	44716	AT	13	null	null	0
ZC3H13	postive	4.89578e-22	PTPN2|44717|AT	PTPN2	44717	AT	12.2	null	null	0
ZC3H13	negative	3.80326e-16	RBM4|17094|AT	RBM4	17094	AT	5	null	null	0
ZC3H13	postive	3.10879e-21	RCAN1|60494|AP	RCAN1	60494	AP	5	null	null	0
ZC3H13	postive	7.72438e-16	RPS6KA3|88669|AP	RPS6KA3	88669	AP	6	null	null	0
ZC3H13	negative	5.70145e-26	SCP2|3045|ES	SCP2	3045	ES	12	11	13	0
ZC3H13	negative	1.63714e-18	SEPSECS|68957|ES	SEPSECS	68957	ES	2	1	3	0
ZC3H13	postive	7.17516e-15	SH2B1|35865|AP	SH2B1	35865	AP	1	null	null	0
ZC3H13	negative	7.17516e-15	SH2B1|35867|AP	SH2B1	35867	AP	3.1	null	null	0
ZC3H13	negative	4.74513e-15	SLC13A3|59696|AT	SLC13A3	59696	AT	5	null	null	0
ZC3H13	negative	1.0379e-18	SLC20A2|83727|AP	SLC20A2	83727	AP	3	null	null	0
ZC3H13	postive	7.43301e-15	SLC25A25|87693|AP	SLC25A25	87693	AP	3.1	null	null	0
ZC3H13	postive	4.1096e-16	SLC27A5|52472|AP	SLC27A5	52472	AP	1.1	null	null	0
ZC3H13	negative	2.43322e-16	SLC27A5|52473|AP	SLC27A5	52473	AP	8.1	null	null	0
ZC3H13	postive	1.82305e-18	SOD2|78304|RI	SOD2	78304	RI	8.2	8.1	8.3	0
ZC3H13	negative	6.20679e-23	SUOX|22340|ES	SUOX	22340	ES	3	2	5.2	0
ZC3H13	negative	7.25593e-20	TANK|55743|ES	TANK	55743	ES	3	2.2	4	0
ZC3H13	negative	4.28438e-15	TANK|55744|ES	TANK	55744	ES	2.2:3	2.1	4	0
ZC3H13	negative	1.8628e-17	TFPI|56493|AT	TFPI	56493	AT	8	null	null	0
ZC3H13	postive	1.86453e-17	TFPI|56494|AT	TFPI	56494	AT	10	null	null	0
ZC3H13	negative	4.81648e-15	TOM1L1|42534|AT	TOM1L1	42534	AT	12.2	null	null	0
ZC3H13	postive	2.53053e-30	TROAP|21551|AT	TROAP	21551	AT	10.2	null	null	0
ZC3H13	negative	4.44077e-18	TROAP|21552|AT	TROAP	21552	AT	2.8	null	null	0
ZC3H13	postive	5.41749e-18	UBAP2L|7814|AT	UBAP2L	7814	AT	29	null	null	0
ZC3H13	negative	2.44055e-19	UNG|24277|AP	UNG	24277	AP	1	null	null	0
ZC3H13	postive	1.20253e-24	UNG|24278|AP	UNG	24278	AP	2.1	null	null	0
ZC3H13	postive	2.83124e-26	ZFP41|85399|AT	ZFP41	85399	AT	6	null	null	0
