# Supplementary material for: Integrative analysis reveals the prognostic value and functions of splicing factors implicated in hepatocellular carcinoma
Source: Sci Rep. 2021 Jul 26;11:15175. doi: 10.1038/s41598-021-94701-8 (PMC8313569; doi:10.1038/s41598-021-94701-8)
Supplement: Supplementary file 6 — Supplementary Table S6. [file 41598_2021_94701_MOESM6_ESM.xlsx]

## Sheet: Sheet1
Supplementary Table 6 The specific transformation of AS events induced by dysregulated ZC3H13, IGF2BP3, and DDX19B in HCC
SFs_ID	Alterations in HCC	From AS events	To AS events
DDX19B	down	ACBD4|41941|AT	ACBD4|41942|AT
		ARHGEF39|86268|AP	ARHGEF39|86269|AP
		C2CD3|17761|AT	C2CD3|17760|AT
		CLSPN|1731|AT	CLSPN|1730|AT
		COQ4|87736|AT	COQ4|87735|AT
		COX6C|84681|AT	COX6C|84676|AT
		DMGDH|72617|AT	DMGDH|72618|AT
		ENOSF1|44464|AT	ENOSF1|44462|AT
		FAM72A|9577|AT	FAM72A|9578|AT
		NDE1|34185|AT	NDE1|34184|AT
		PCCB|66900|AT	PCCB|66901|AT
		RCL1|85779|AP	RCL1|85780|AP
		SLC44A1|87112|AT	SLC44A1|87113|AT
		WDR45|89071|AT	WDR45|89072|AT
		C7orf49|81875|AD
		MYO19|40482|AA
		PRKAB1|24709|ES
		USO1|69551|ES
			BCCIP|13433|AT
			EXD3|88296|AT
			FBXO7|61930|AP
			LAMP2|89999|AT
			NR1I3|8628|RI
			PTRH2|42793|ES
			RTKN2|11869|AT
IGF2BP3	up	ACBD4|41941|AT	ACBD4|41942|AT
		ARHGEF39|86268|AP	ARHGEF39|86269|AP
		BCAM|50346|AT	BCAM|50347|AT
		CHEK1|19307|AP	CHEK1|19309|AP
		CLSPN|1731|AT	CLSPN|1730|AT
		COX6C|84681|AT	COX6C|84676|AT
		DHRS12|25950|AT	DHRS12|25951|AT
		DLD|81376|AT	DLD|81377|AT
		DMGDH|72617|AT	DMGDH|72618|AT
		ESR1|78167|AT	ESR1|78166|AT
		KNG1|68051|AT	KNG1|68052|AT
		LYRM5|20810|AT	LYRM5|20809|AT
		NDE1|34185|AT	NDE1|34184|AT
		RCL1|85779|AP	RCL1|85780|AP
		SEC22C|64290|AT	SEC22C|64289|AT
		SLC44A1|87112|AT	SLC44A1|87113|AT
		UNK|43507|AT	UNK|43509|AT
		ANKRD42|18051|AT
		CYP4F3|48103|ES
		ISOC2|52105|ES
		MELK|86353|ES
		STRA13|44266|ES
		TSC22D1|25783|AP
		UROS|13429|AT
			APOC3|235465|ES
			ATP5D|46401|RI
			CARKD|26251|AP
			DNPH1|76257|RI
			EXD3|88296|AT
			FAM186B|21593|AT
			FDPS|8074|AA
			LAMP2|89999|AT
			OGG1|63164|RI
			PTRH2|42793|ES
			SDHAF2|16233|ES
ZC3H13	down	ADRA1A|83135|AT	ADRA1A|83140|AT
		APOLD1|20517|AT	APOLD1|20516|AT
		ARHGEF39|86272|AT	ARHGEF39|86271|AT
		BCAS3|42865|AP	BCAS3|42864|AP
		C9orf85|86576|AT	C9orf85|86575|AT
		CDCA3|19983|AT	CDCA3|19984|AT
		CHID1|13807|AT	CHID1|13806|AT
		COA6|10335|AP	COA6|10336|AP
		EBNA1BP2|2145|AP	EBNA1BP2|2146|AP
		ELK4|9560|AT	ELK4|9561|AT
		FANCD2|63307|AT	FANCD2|63304|AT
		FARP2|58380|AT	FARP2|58381|AT
		H2AFV|79570|AT	H2AFV|79572|AT
		HMGB1|25568|AP	HMGB1|25566|AP
		IFT172|53018|AT	IFT172|53017|AT
		KIF20B|12498|AT	KIF20B|12497|AT
		KIF4A|89373|AT	KIF4A|89372|AT
		KLC4|76221|AP	KLC4|76218|AP
		MRPL34|48272|AP	MRPL34|48271|AP
		NEIL3|71227|AT	NEIL3|71226|AT
		NEK2|9717|AT	NEK2|9718|AT
		POLR2E|46383|AT	POLR2E|46382|AT
		PPAPDC1B|83387|AT	PPAPDC1B|83388|AT
		PSIP1|85920|AT	PSIP1|85919|AT
		PTPN2|44716|AT	PTPN2|44717|AT
		SH2B1|35867|AP	SH2B1|35865|AP
		SLC27A5|52473|AP	SLC27A5|52472|AP
		UNG|24277|AP	UNG|24278|AP
		AIG1|77970|AT
		AQP1|79157|AP
		MASP1|68074|AT
		RBM4|17094|AT
		SCP2|3045|ES
		SEPSECS|68957|ES
		SLC13A3|59696|AT
		SLC20A2|83727|AP
		SUOX|22340|ES
		TANK|55743|ES
		TANK|55744|ES
		TFPI|56493|AT
		TOM1L1|42534|AT
		TROAP|21552|AT
			AFMID|43794|ES; AFMID|43795|ES
			AQP1|79158|AP
			ATP5J2|80643|ES
			C16orf13|32921|ES; C16orf13|32923|ES; C16orf13|32924|ES
			C19orf60|48490|ES
			CARKD|26250|AP
			CAV1|81528|AP
			CFLAR|56794|AT
			DAZAP1|46476|ES
			EIF3K|49686|AD
			GOLGA2|87727|ES
			GRAMD1C|66223|AP
			GTF2IRD2|80091|AT
			HPS1|91779|ES
			ING2|71272|AP
			INO80E|36009|ES
			IRF3|50995|ES
			ISOC2|52105|ES; ISOC2|52106|ES
			JOSD2|51205|ES
			KHK|206708|ES
			MPND|46795|ES
			MTA1|29647|ES
			PIK3R1|72294|AP
			PQLC1|46257|ES
			RCAN1|60494|AP
			RNF213|44047|AT
			RPS6KA3|88669|AP
			SLC25A25|87693|AP
			SOD2|78304|RI
			TFPI|56494|AT
			TROAP|21551|AT
			UBAP2L|7814|AT
			ZFP41|85399|AT
