# Supplementary material for: Integrative analysis reveals the prognostic value and functions of splicing factors implicated in hepatocellular carcinoma
Source: Sci Rep. 2021 Jul 26;11:15175. doi: 10.1038/s41598-021-94701-8 (PMC8313569; doi:10.1038/s41598-021-94701-8)
Supplement: Supplementary file 7 — Supplementary Table S7. [file 41598_2021_94701_MOESM7_ESM.xlsx]

## Sheet: pc_genes
Supplementary Table 7 Gene list of 108 protein-coding genes of AS events involved in the SFs-AS events regulatory network
ISOC2
NEIL3
IRF3
TROAP
MTA1
AFMID
KIF4A
HMGB1
JOSD2
FANCD2
CFLAR
DAZAP1
ADRA1A
NEK2
INO80E
KHK
SUOX
MPND
GRAMD1C
CAV1
HPS1
TFPI
SLC27A5
POLR2E
SLC25A25
IFT172
H2AFV
UNG
AQP1
SCP2
RBM4
PTPN2
ING2
GTF2IRD2
PSIP1
SLC20A2
ELK4
MASP1
CHID1
TOM1L1
EBNA1BP2
RPS6KA3
SLC13A3
MRPL34
APOLD1
COA6
FARP2
CDCA3
ZFP41
UBAP2L
AIG1
TANK
BCAS3
SH2B1
SEPSECS
EIF3K
ARHGEF39
PQLC1
RCAN1
PIK3R1
KIF20B
KLC4
GOLGA2
C9orf85
SOD2
FDPS
CYP4F3
RCL1
CHEK1
CLSPN
BCAM
FAM186B
EXD3
DNPH1
PTRH2
UROS
DHRS12
MELK
SDHAF2
ESR1
NDE1
DLD
RNF213
COX6C
ACBD4
UNK
DMGDH
SEC22C
LAMP2
TSC22D1
APOC3
SLC44A1
KNG1
OGG1
ANKRD42
COQ4
USO1
FBXO7
FAM72A
PRKAB1
BCCIP
PCCB
NR1I3
MYO19
ENOSF1
WDR45
RTKN2
C2CD3
