# Supplementary material for: Integrative analysis reveals the prognostic value and functions of splicing factors implicated in hepatocellular carcinoma
Source: Sci Rep. 2021 Jul 26;11:15175. doi: 10.1038/s41598-021-94701-8 (PMC8313569; doi:10.1038/s41598-021-94701-8)
Supplement: Supplementary file 8 — Supplementary Table S8. [file 41598_2021_94701_MOESM8_ESM.xlsx]

## Sheet: GO_results
Supplementary Table 8 The detailed results of GO terms and KEGG pathways enriched by 108 protein-coding genes of AS events involved in the SFs-AS events regulatory network
GO analysis results
ONTOLOGY	ID	Description	GeneRatio	BgRatio	P-value	p.adjust	qvalue	geneID	Count
BP	GO:0048285	organelle fission	12/100	449/18670	5.01013e-06	0.00938373	0.00851799	KIF4A/FANCD2/NEK2/ING2/TOM1L1/SH2B1/KIF20B/GOLGA2/CHEK1/NDE1/BCCIP/MYO19	12
BP	GO:0000280	nuclear division	11/100	407/18670	1.1488e-05	0.00938373	0.00851799	KIF4A/FANCD2/NEK2/ING2/TOM1L1/SH2B1/KIF20B/GOLGA2/CHEK1/NDE1/BCCIP	11
BP	GO:0140014	mitotic nuclear division	9/100	264/18670	1.22237e-05	0.00938373	0.00851799	KIF4A/NEK2/TOM1L1/SH2B1/KIF20B/GOLGA2/CHEK1/NDE1/BCCIP	9
BP	GO:0007100	mitotic centrosome separation	3/100	14/18670	5.19955e-05	0.02982	0.0270688	NEK2/CHEK1/NDE1	3
BP	GO:0051299	centrosome separation	3/100	15/18670	6.47416e-05	0.02982	0.0270688	NEK2/CHEK1/NDE1	3
BP	GO:0031023	microtubule organizing center organization	6/100	133/18670	8.04107e-05	0.0308643	0.0GOLGA267834346506	NEK2/BCAS3/GOLGA2/CHEK1/NDE1/C2CD3	6
BP	GO:0002224	toll-like receptor signaling pathway	6/100	146/18670	0.000134443	0.0442317	0.0401509	IRF3/HMGB1/CAV1/RPS6KA3/TANK/ESR1	6
CC	GO:0005871	kinesin complex	4/100	55/19717	0.000174195	0.0350346	0.0330635	KIF4A/KIF20B/KLC4/NDE1	4
CC	GO:0035327	transcriptionally active chromatin	3/100	25/19717	0.000268464	0.0350346	0.0330635	PSIP1/BCAS3/ESR1	3
MF	GO:0016799	hydrolase activity, hydrolyzing N-glycosyl compounds	4/101	21/17697	5.5511e-06	0.00178745	0.00167117	NEIL3/UNG/DNPH1/OGG1	4
MF	GO:0019104	DNA N-glycosylase activity	3/101	14/17697	6.27437e-05	0.0101017	0.00944458	NEIL3/UNG/OGG1	3
MF	GO:0015485	cholesterol binding	4/101	49/17697	0.00017385	0.0170222	0.0159148	GRAMD1C/CAV1/SCP2/APOC3	4
MF	GO:0005496	steroid binding	5/101	95/17697	0.000211455	0.0170222	0.0159148	GRAMD1C/CAV1/SCP2/ESR1/APOC3	5
MF	GO:0032934	sterol binding	4/101	56/17697	0.0002923	0.0188241	0.0175996	GRAMD1C/CAV1/SCP2/APOC3	4
MF	GO:0003684	damaged DNA binding	4/101	65/17697	0.000518073	0.0278033	0.0259946	NEIL3/HMGB1/UNG/OGG1	4
MF	GO:0016835	carbon-oxygen lyase activity	4/101	75/17697	0.000890439	0.0409602	0.0382956	NEIL3/UROS/OGG1/ENOSF1	4
MF	GO:0016504	peptidase activator activity	3/101	38/17697	0.00131659	0.0457321	0.042757	CFLAR/CAV1/TANK	3
MF	GO:0140078	class I DNA-(apurinic or apyrimidinic site) endonuclease activity	2/101	10/17697	0.00140863	0.0457321	0.042757	NEIL3/OGG1	2
MF	GO:0043178	alcohol binding	4/101	85/17697	0.00142025	0.0457321	0.042757	GRAMD1C/CAV1/SCP2/APOC3	4
MF	GO:0061134	peptidase regulator activity	6/101	219/17697	0.00160044	0.0468491	0.0438014	CFLAR/CAV1/TFPI/RPS6KA3/TANK/KNG1	6
KEGG analysis results
	ID	Description	GeneRatio	BgRatio	pvalue	p.adjust	qvalue	geneID	Count
KEGG	hsa03410	Base excision repair	4/48	23/3440	0.000243335	0.0423403	0.0409827	NEIL3/HMGB1/UNG/OGG1	4
KEGG	hsa00630	Glyoxylate and dicarboxylate metabolism	3/48	21/3440	0.00284315	0.247354	0.239423	AFMID/DLD/PCCB	3
KEGG	hsa04140	Autophagy - animal	5/48	92/3440	0.00847493	0.410046	0.396899	HMGB1/CFLAR/TANK/PIK3R1/LAMP2	5
KEGG	hsa00120	Primary bile acid biosynthesis	2/48	12/3440	0.0115117	0.410046	0.396899	SLC27A5/SCP2	2
KEGG	hsa04213	Longevity regulating pathway - multiple species	3/48	35/3440	0.0122048	0.410046	0.396899	PIK3R1/SOD2/PRKAB1	3
KEGG	hsa04931	Insulin resistance	4/48	68/3440	0.0141395	0.410046	0.396899	SLC27A5/RPS6KA3/PIK3R1/PRKAB1	4
KEGG	hsa04610	Complement and coagulation cascades	3/48	43/3440	0.0212939	0.497663	0.481706	TFPI/MASP1/KNG1	3
KEGG	hsa03320	PPAR signaling pathway	3/48	46/3440	0.0254431	0.497663	0.481706	SLC27A5/SCP2/COX6C	3
KEGG	hsa00380	Tryptophan metabolism	2/48	20/3440	0.0308754	0.497663	0.481706	AFMID/DLD	2
KEGG	hsa05142	Chagas disease	3/48	52/3440	0.0349573	0.497663	0.481706	CFLAR/PIK3R1/KNG1	3
KEGG	hsa00051	Fructose and mannose metabolism	2/48	22/3440	0.0368827	0.497663	0.481706	KHK/ENOSF1	2
KEGG	hsa04211	Longevity regulating pathway	3/48	54/3440	0.0384859	0.497663	0.481706	PIK3R1/SOD2/PRKAB1	3
KEGG	hsa00260	Glycine, serine and threonine metabolism	2/48	23/3440	0.0400418	0.497663	0.481706	DLD/DMGDH	2
KEGG	hsa00640	Propanoate metabolism	2/48	23/3440	0.0400418	0.497663	0.481706	DLD/PCCB	2
KEGG	hsa04722	Neurotrophin signaling pathway	3/48	67/3440	0.0656162	0.669907	0.648428	RPS6KA3/SH2B1/PIK3R1	3
KEGG	hsa04623	Cytosolic DNA-sensing pathway	2/48	32/3440	0.0725579	0.669907	0.648428	IRF3/POLR2E	2
KEGG	hsa00280	Valine, leucine and isoleucine degradation	2/48	33/3440	0.0765697	0.669907	0.648428	DLD/PCCB	2
KEGG	hsa04080	Neuroactive ligand-receptor interaction	2/48	33/3440	0.0765697	0.669907	0.648428	ADRA1A/KNG1	2
KEGG	hsa05020	Prion disease	4/48	117/3440	0.0786078	0.669907	0.648428	CAV1/PIK3R1/KLC4/APOC3	4
KEGG	hsa04622	RIG-I-like receptor signaling pathway	2/48	34/3440	0.0806511	0.669907	0.648428	IRF3/TANK	2
KEGG	hsa04152	AMPK signaling pathway	3/48	75/3440	0.085699	0.669907	0.648428	ADRA1A/PIK3R1/PRKAB1	3
KEGG	hsa04919	Thyroid hormone signaling pathway	3/48	76/3440	0.0883767	0.669907	0.648428	COX6C/PIK3R1/ESR1	3
KEGG	hsa05166	Human T-cell leukemia virus 1 infection	4/48	122/3440	0.0886022	0.669907	0.648428	ELK4/PIK3R1/FDPS/CHEK1	4
KEGG	hsa04714	Thermogenesis	4/48	125/3440	0.0948853	0.669907	0.648428	RPS6KA3/COA6/COX6C/PRKAB1	4
